# Supplementary material for: Equatorial Pacific forcing of western Amazonian precipitation during Heinrich Stadial 1
Source: Sci Rep. 2016 Oct 25;6:35866. doi: 10.1038/srep35866 (PMC5078807; doi:10.1038/srep35866)
Supplement: Supplementary Information [file srep35866-s2.xls]

## Sheet: Table S1
No.	Core/site Name	Archive Type	Location	Latitude	Longitude	Elevation (m.a.s.l.)	Reference	Proxy interpretation	Availability of paleo-proxy	Present annual precipitation & wet/dry season	Today's vegetation / specimens	Proxies/Methodologies	HS1 - LGM	HS1 - Today	Change description	Estimated ΔP changes	Change period	Change evidences	Number of Sample	Core length (cm)	Calibrated or Not	Calib. age within HS1/LGM	Dating technique	If yes, number of age points within		If no, bracketing ages (14C yr BP)			Res.	Dating uncertainty (HS1, 18-15 cal ka)			Dating uncertainty (LGM, 23-19 cal ka)			CRI value
																								HS1 (15-18 ka cal.) or 12-15 ka 14C ages	LGM (19-23 ka cal.) or 16-20 ka 14C ages					Cali.	Defined Res.	Dat.	Cali.	Defined Res.	Dat.	HS1	LGM
1	EV	Extinct caldera lake (lacustrine deposits)	El Valle	08°36'55'' N	80°07'31'' W	~500	Bush & Colinvaux 1990; Piperno et al., 1991	Annual precipitation	No	~3000 mm (wet sea. Jul.-Jan.)	Tropical forest (Podocarpus, Myrtaceae, Moraceae, Vochysia, Meliaceae, Sapotaceae, and Cephaelis)	Palynology and diatom	Direr	Direr	20-11 14C ka were marked by climates cooler and drier than today; 16-11 14C ka appears to have been the coolest and driest	ΔP in HS1 was ~1000 mm lower than today	20-11 14C ka	(1) 19-16 14C ka: a sedimentary substrate of clay and the presence of upland taxa (Hymenophyllum pollen; phy 6 and 7); (2) 16-11 14C ka: a markedly declining lake levels as evidenced by the disappearance of planktonic diatoms [Melosiru] and occurrence of soil diatoms	~25	1500	No	Yes	14C	1	0	12100±130 (14C)	14190±250 (14C)	19420±330 (14C)	0.0166667	0	0.1	1	0	0.1	0	0.366667	0.0333333
2		Lake sediment	Fúquene 2, valle de Ubaté	05°30' N	73°46'12'' W	2580	Van Geel & Van der Hammen 1973	Annual precipitation	No	~800-1100 mm (dry sea. Dec.-Feb. & Jul.-Aug.)	Wet/dry low montane forest	Pollen diagram	No change	Direr	21-13 14C ka the lake level was low and the climate dry	ΔP in HS1/LGM was ~600 mm lower than today (van der Hammen and Hooghiemstra, 2000)	21-13 14C ka	(1) 20-12 14C ka: low water level indicated by garmineae dominant and less trees and shurbs (inclduing the maxima of the Cyperaceae, Umbelliferae, Myriophyllum, Fungi, and the deposition of dark, humic clay)	102	1200	No	No	14C	0	0	10820±80 (14C)		20575±190 (14C)	0.085	0	0.1	0	0	0.1	0	0.0333333	0.0333333
3	FUQ3	Lake sediment	Fúquene 3	05°27' N	73°46' W	2580	Van der Hammen & Hooghiemstra 2003		No	~800-1100 mm (dry sea. Dec.-Jan. & Jul.-Aug.)	The upper montane forest belt (Andean forest belt)	Pollen diagrams	Unclear	Direr	23-18 14C ka the lake level was low and the climate dry; 18-10 14C ka sediments were eroded causing a hiatus		23-9 14C ka	(1) 23-18 14C ka: high Gramineae (31–90%) and low AP percentages (5–35%) and enriched organic material together support a low lake-level; (2) 18-9 14C ka: a probable hiatus within 50 cm	~105	1340	No	Yes	14C	0	2	8920±100 (14C)		22500±200 (14C)	0.0807692	0	0.1	0	0	0.1	2	0.0333333	0.7
4	FUQ	Lake sediment	Fúquene 7	05°27' N	73°46' W	2580	Vélez et al., 2003; Vélez et al., 2006	Annual precipitation	No	~700-1400 mm (wet sea. Mar.-May & Sep.-Nov.)	The upper montane forest belt (Andean forest belt)	Palynology and diatom (plus water chemistry, magnetic)	Slight wetter	Drier	23-17 ka all proxies showed stable dry and cold glacial conditions; 17-16 ka: a transitional conditions from a dry cold glacial to a warmer and a more humid Late-glacial	ΔP in LGM was ~400 mm lower than today(van der Hammen and Hooghiemstra, 2000)	23-15 ka	(1) 23-17 ka: a low water level as evidenced by F. brevistriata (40–60%) F. pinnata (30–45%), basic pH and low conductivity; (2) 17-16 ka: a humid condition can be seen by increase in the planktonic diatom Aulacoseira ambigua, F. pinnata (60%) and F. construens (10%), low magnetic and high pH	140	700	Yes	Yes	14C	2	1				0.2	1	0.2	2	1	0.2	1	1.06667	0.733333
5		Wetland	La Laguna, Bogotá	04°55' N	74°20' W	2900	Helmens et al., 1996	Annual temperature	No	~1000 mm	The upper Andean mixed Weinmannia forest	Pollen diagrams (plus morainic complexes)	No change	Drier	19-17 14C ka a ~4°C mean annual temperatures higher than during the preceding and following stadial period		20-12 14C ka	(1) 19-17 14C ka: a shallow lake is indicated by abundant Isoetes and Botryococcus, glacier retreat, paleosoil formation, dominance of Gramineae; (2) 17-13 14C ka: high percentages of [grass pollen (open paramo vegetation)+ microfossils of Isoëtes and Botryococcus] also means a lower lake level	63	530	No	Yes	14C	0	2	12400±260 (14C)			0.118868	0	0.2	0	0	0.2	2	0.0666667	0.733333
6		Moraine deposits	Ruíz-Tolima massif, Cordillera Central	04°51' N	75°22' W	3600-3850	Thouret et al., 1996	Annual precipitation (?)	No	~1500 mm	Glacier cover	Glacial geomorphology, tephra-soil stratigraphy in basins, the area has active volcanoes that produced wideand mineralogy, palynology	Slight wetter	Direr	Glaciers shrank considerably after 21 14C ka because of greatly reduced precipitation		20-12 14C ka	(1) 21-14 14C ka: late Murillo stage, glaciers terminated at 3400–3200 m due to the markedly decreased precipitation as suggested also by pollen data; (2) 14-13 14C ka: Letras interstade occurred due to a more humid condition		uncontinuous	No	Yes	14C	2	0				0	0	0.1	2	0	0.1	0	0.7	0.0333333
7		Lake sediment	Laguna el El Piñal	04°08' N	70°23' W	180	Behling and Hooghiemstra, 1999	Annual precipitation	No	~2000-2500 mm (dry sea. Nov.-Mar.)	Grass savanna and gallery forests with Mauritia palms (local name ‘morichi')	Pollen diagram	Unclear	Direr	20-12.5 ka was a shallow ephemeral lake (existed mainly within rainy season), reflecting the driest climate	A ~1000-1500 mm lower rainfall [than today] in HS1/LGM was required for dune formation in surrounding areas (van der Hammen and Hooghiemstra, 2000)	20-13 ka	(1) 20-13 ka: ephemeral lake with no aquatic Isoëtes, savanna herb pollen types (95–80%)[Poaceae (85–92%)] with forest and gallery forest, also a possible hiatus	36	72	Yes	Yes	14C	0	1	12717±80	19900±195		0.5	1	0.5	0	1	0.5	1	0.5	0.833333
8		Paleodunes	Rio Branco-Rupununi Savanna	03°12' N	59°53' W	110-120	Teeuw & Rhodes 2004	Rainfall seasonality	No	~1500 mm (wet sea. Apr.-Aug.)	Trachypogon plumosus grass cover (50-60%) with savanna trees and bushes	Particle size, paleodunes dose	Drier	Direr	17-15 ka a major environmental instability event triggered aeolian activity and dune formation		17-1 ka	(1) 17-15 ka: increase of aeolian activity and northeasterly trade-wind velocities after LGM, but on changes in wind direction [thus the paleodunes probably occurred in LGM], enhanced seasonality of precipitation controls aeolian activity	8	180	Yes	Yes	OSL	1	0				0.0444444	1	0.1	1	1	0.1	0	0.7	0.366667
9	PIA	Swamp	Piagua, Popayán	02°30' N	76°30' W	1700	Wille et al. 2001	Annual temperature	No	~2100 mm (dry sea. Jun.-Aug.)	Very humid low montane forest	Palynology, δ13C in organic material	Unclear	Direr	During LGM, temperature was down to ca. 6°-7°C lower than today; afterwards, it increased until 13 14C ka [while still 2°-3°C lower than today]		41 (?)-10 14C ka	(1) 15-13 14C ka: subandean to Andean forest (S/At) belt [~1500-1600m] indicated a 4-5°C decrease of temperatures, quercus-dominated forest with Andean taxa like Weinmannia and Miconia; (2) 14-13 14C ka an upwards of S/At [~200m than previous period] suggest a 1-2°C increase of temperatures, Alchornea dominated forest, aquatic vegetation was rare indicating open water conditions	120	600	No	Yes	14C	2	0			40900±900 (14C)	0.2	0	0.2	2	0	0.2	0	0.733333	0.0666667
10	TIM	Swamp	Timbio, Popayán	02°24' N	76°36' W	1750	Wille et al., 2000		No	~2100 mm (dry sea. Jun.-Sep.)	Humid subandean (=low montane) forest with small patches of possibly secondary forest and Quercus humboldtii	Pollen diagram	Direr	Direr	16-9 14C ka temperature decrease is estimated at ca. 7.5°C and the climate was the driest		27-9 14C ka	(1) 21-17 14C ka: a drier climate and less open forest indicated by decrease of Hedyosmum (7%), abundant Ilex (5%), Myrica (31%), Quercus (12%) and Weinmannia (33%); (2) 15-11 14C ka: the driest climate due to Hedyosmum (1%), Ilex(12,5%), Symplocus (5.5%),Bocconia (2.5%), Laplacea (8.5%) Herbs (80%), Poaceae (47%), Asteraceae subf Asteroidae (21%) and sandy deposits	125	625	No	No	14C	0	1	9870±80 (14C)			0.2	0	0.2	0	0	0.2	1	0.0666667	0.4
11	RR51E	Megafan	Viruá National Park	01°24'35" N	60°59'16" W	~50	Rossetti et al., 2012; Zani et al., 2012	Rainfall seasonality	No	1800 mm (wet sea. May.-Jul.)	Campinarana in sharp contrast with the surrounding rainforest	Paleomorphology, δ13C, C/N, TOC (organic)	Direr	Unclear	24-20 ka under a monsoon regime with an extensive dry season; 20-5 ka: a hiatus in HS1 without age; isotope data can not be directly related to climate change		24-5 ka	(1) 24-20 ka: high water discharge during wet seasons favored sediment transport from highlands into this depositional site, and the lower δ13C values (indicative of more C3 plant); (2) 20-5 ka: the C4 grassland development suggested an even more extensive dry season	50	500	Yes	Yes	14C	0	2	4628±100		23801±400	0.1	1	0.1	0	1	0.1	2	0.366667	1.03333
12	LPT V (Lagoa da Pata)	Lake sediment	Hill of six lakes	0°17'10'' N	66°40'36'' W	~435	Cordeiro et al., 2011		No	~3000 mm (dry sea. Jul.-Nov.)	Dense Tropical Forest (Floresta Ombrofila Densa)	TOC, total organic nitrogen (TN), δ13C, δ15N, charcoal, Chlorophy ll, black carbon, elemental analyses	No change	Drier	All peoxies indicate a dry phase/lower water level during 26-15 ka		26-15 ka	(1) 26-15 ka: a dry phase indicated by decrease of TOC, Chlorophyll, C/N, charcoal particles, increased δ13Corg (more C4); (2) very likely a hiatus during HS1 by the age-depth relationship	113	114	Yes	Yes	14C	0	1	14800±80		33930±600	0.991228	1	1	0	1	1	1	0.666667	1
13	Lagoa Verde (Morro dos Seis Lagos)	Lake sediment	Hill of six lakes	00°16' N	66°41' W	~300	Bush et al., 2004a	Wet season precipitation	No	~3000-3600 mm (lower in JJA, but no dry month)	Dense Tropical Forest	Pollen diagram, charcoal, chemical cation, loss-on-ignition (LOI)	No change	Direr	variation in wet season precipitation could significantly affect lake level without causing a parallel change in the forest		22-12 ka	(1) 22-12 ka: khaki gyttjas, arboreal taxa of increased abundance in Alchornea, Ilex, Mauritia, Myrtaceae, and Trichilia, high phosphorous corresponds to a rapid sedimentation	92	460	Yes	Yes	14C	0	3	14570±340	19320±330		0.2	1	0.2	0	1	0.2	3	0.4	1.4
14	Lagoa Pata (Morro dos Seis Lagos)	Lake sediment	Hill of six lakes	00°16' N	66°41' W	300	Colinvaux et al., 1996		No	~3000 mm	Dense Tropical Forest	Lithology and pollen spectra	No change	Direr	30-14 14C ka a drier climate dut to decrease of precipitation or lengthening of dry season	ΔP in LGM was ~1500mm lower than today ([van der Hammen and Hooghiemstra, 2000], but moisture regime remained within the tolerance of most rain forest taxa)	30.8-5 14C ka	(1) 30.8-14 14C ka: lowered lake level from nodular yellowish clay, similar pollen assemblages with increase of lacustrine productivity (aquatics organs expansion in chlorophy ll derivates)	~40	160	No	Yes	14C	0	2	5800±70 (14C)	14230±60 (14C)		0.25	0	0.3	0	0	0.3	2	0.1	0.766667
15	lagoa Dragão (Morro dos Seis Lagos)	Lake sediment	Hill of six lakes	00°16' N	66°41' W	~300	Bush et al., 2004a	Wet season precipitation	No	~3000-3600 mm (lower in JJA, but no dry month)	Dense Tropical Forest	Pollen diagram, charcoal, LOI	Unclear	Direr	A lake lowstand during 35-20 ka (including a sedimentary hiatus) in Dragão;variation in wet season precipitation could significantly affect lake level without causing a parallel change in the forest		22-12 ka	(1) 22-12 ka: nodular yellow clays, arboreal taxa (>65%), lianas (~15-20%), Podocarpus (7%), Myrsine (3%), Poaceae and herbaceous (<2%); (2) a lake lowstand before 20 ka	9	90	Yes	Yes	14C	0	1	14210±310	18610±500		0.1	1	0.1	0	1	0.1	1	0.366667	0.7
16	M5	Moraine deposits	Pichincha	00°10' S	78°35' W	4120	Heine and Heine 1996		No			Glacier advance under humid condition	Wetter	Unclear	Glaciers readvanced to deposit moraine group M5 before 13.1 14C ka, but no possible effect of decreased temperature on altitude below 0° isotherm [Ammann et al., 2001] ?		13.1-12 14C ka	(1) periglacial processes were active at ~13 14C ka, the M5 advance probably is correlated to a phase of increased precipitation in the tropical Andes		uncontinuous	No	Yes	14C	1	0	12275±85			0	0	0	1	0	0	0	0.333333	0
17	Site 4	Paleodunes	Temedauí, Río Negro	00°23' S	64°33' W		Carneiro-Filho et al., 2002	Annual precipitation	No	2500 mm	Mosaic of low forests (campinaranas), shrublands and herbaceous vegetation (campinas)	Paleodunes dose	Slight drier	Direr	The chronology of dune construction reflect periods of relatively drier climate, the NW–SE orientation of linear dunes along the Rio Negro also reflect Late Quaternary patterns of winds from the North American anticyclone.	A ~1000-1500 mm lower rainfall [than today] in HS1/LGM is required for dune formation (van der Hammen and Hooghiemstra, 2000)	23-13 ka	(1) 22.8-22 ka: enhanced eolian acticity; (2) 17.2-16.4 ka: similar eolian acticity as 22.8-22 ka	6	300	Yes	Yes	TL	2	2				0.02	1	0.1	2	1	0.1	2	1.03333	1.03333
18	Reach I	Alluvial unit at river bank	Tiquié, upper Negro River Basin	00°23'18'' S	64°18'25'' W	60-160	Latrubesse & Franzinelli 2005		No	~2000-3500 mm	Dense tropical rain forest	Geomorphologic mapping, field surveys, 14C dating of wood detritus and charcoal	Unclear	Direr	22.8-12.6 ka eolian dunes formed on the terrace surface by deflation of alluvial sediments, but it is still unclear on how abundant suspended load responsed to climatic changes during deglaciation with respect to 'atmosphere circulation' or 'increased rainfall'		27-12.6 14C ka	(1) 13.4-12.6 14C ka: the river has behaved as a progradational system, like finer-grained terrace, floodplain (scarce sand, dominant quartz and kaolinite) formation of upper Negro River system		uncontinuous	No	Yes	14C	1	0	12590±120 (14C)			0	0	0	1	0	0	0	0.333333	0
19	Maicurú	Inselberg	Maicurú	00°30' S	54°15' W	500-600	Colinvaux et al., 2001		No	2000-2500 mm	Tall closed forest with lower-dense woodland of Clusia	Pollen diagrams, lithology	Slight wetter	Direr	the ecidence of low level consists only of a hiatus between 77/76 cm		28-13 14C ka	(1) 28-15.7 14C ka: hiatus; (2) 15-12.9 14C ka: a low water level or lacustrine condition as indicated by increase of Isoëtes and Botryococcus	~20	200	No	Yes	14C	1	0		15680±60 (14C)	28060±230 (14C)	0.1	0	0.1	1	0	0.1	0	0.366667	0.0333333
20		Soil profile on the lower terrace of Caquetá River	Pantano de Monica	00°42' S	72°04' W	150	Van der Hammen and Hooghiemstra, 2000	Annual precipitation	No	3000 mm	Amazonian marsh rainforest	Pollen diagram, lithology	No change	Direr	17 (20?)-13 14C ka all data together indicate that there may have been some more dry and open vegetation	ΔP in HS1/LGM was ~1500 mm lower than today (but moisture regime remained within the tolerance of most rain forest taxa)	36-12 14C ka	(1) 17-13 14C ka: the basal part of the clayey sediments (also a hiatus, at the the lower part, of sand and clay, thus can be related with the driest climatic interval ~20 14C ka), high Myrtaceae, gradually Melastomataceae and Ilex	~40	~400	No	No	14C			11230±100 (14C)		36000±1750 (14C)	0.1	0	0.1	0	0	0.1	0	0.0333333	0.0333333
21		Alluvial deposit of river bank	Caquetá River	02°07'18'' S	70°42'33'' W		Van der Hemmen et al., 1992		No			River bank sections, radiocarbon dates and palynological analyses of organic layers	No change	Direr	20-13 14C ka very cold climate with low effective rainfall as the relative extension of open savanna vegetation in the east Amazonian Carajas area		30-12.6 14C ka	(1) 30-12.6 14C ka: the valley was cut down into the low terrace sediments, no organic sediment was probably formed, preserved or is now exposed		uncontinuous	No	No	14C	0	0	12560±45 (14C)		30640±240 (14C)	0	0	0	0	0	0	0	0	0
22	Ch	Lake sediment	Laguna Chorreras	02°45' S	79°10' W	3700	Hansen et al., 2003		No	>2000 mm	Tropical alpine (patches of forest with wetland and Tussock grass paramo nearby)	Pollen/spores, charcoal, magnetic susceptibility	Slight wetter	Wetter	17-11 ka was controlled by the climate cooler and moister than today		17.5-2 ka	(1) ages only back to 17.5 ka; 17-15 ka: high paramo pollen and spores [Huperzia spp. spores (35-40%), Lycopodium spp. (10%), Cyperaceae (10-15%), Apiaceae (3-5%)], moist montane forest (5-10%) and Isoëtes (20%), high magnetic susceptibility, low LOI	~52	440	Yes	Yes	14C	2	0				0.118182	1	0.2	2	1	0.2	0	1.06667	0.4
23	MA97-1	Lake sediment	Lagoa do Caçó	02°58' S	43°25' W	120	Ledru et a., 2006; Sifeddine et al., 2003	Annual precipitation	No	~1750 mm (wet sea. Dec.-May.)	Restinga (grass steppe) near the coast, to Cerrado (shrub savanna) inland followed by Cerradao (woody savanna) in the more humid regions	Palynology, mineralogogy and geochemistry	Wetter	Wetter	21-17.4 ka was predominantly dry (interrupted by short humid phases); 17.4-16.2 ka ~6 m rapid lake-level rise and forest expansion		21-14.7 ka	(1) 21-17.4 ka: high non-arboreal pollen elements indicate a dry climate; (2) 17.5-14.7 ka: a humid forest around the lake: (a) 17.5-16.5 ka for lacustrine sedimentary condition, high percentages of arboreal pollen (Byrsonima, Didymopanax, Myrtaceae, Myrtaceae), (b) 16.5-14.7 ka for constant lake levels as evidenced by relatively homogeneous C:N	175	350	Yes	Yes	14C	2	0		18970±600		0.5	1	0.5	2	1	0.5	0	1.16667	0.5
24	MA-98-3	Lake sediment	Lagoa do Caçó	02°58' S	43°25' W	120	Jacob et al., 2004; Jacob et al., 2007	Dry season precipitation	No	~1750 mm (wet sea. Nov.-Apr.)	Restinga (grass steppe) near the coast, to Cerrado (shrub savanna) inland followed by Cerradao (woody savanna) in the more humid regions	Lithology, organic petrography, C/N, δ13Corg and δ15N, δD	Wetter	Wetter	prior to ~20 ka arid-semiarid conditions with strongly episodic rainfalls; 17-14 ka generally humid condition	Permanent lake means a prominent incease of dry season rainfall	20-5 ka	(1) 20-19 ka: arid condition but episodic rainfalls as an ephemeral palustrine system; (2) 17.3-16.5 ka: development of a dense plant cover and soils and the formation of a permanent lake; lacustrine sedimentary by proxies such as decreased δD and δ13C (-30.1−-32.3‰), which lasted until ~14 ka	290	600	Yes	Yes	14C	1	1				0.483333	1	0.5	1	1	0.5	1	0.833333	0.833333
25	Sant1	Speleothem	Santiago cave	03°01' S	78°08' W	980	Mosblech et al., 2012	Wet season precipitation	Yes	2400-2600 mm (wet sea. Jan.-May.)		δ18Ocalcite of stalagmite	Wetter	No clear	Heinrich 1 was generally manifested in the Santiago record as abrupt, sustained, wet event	ΔP in HS1 was ~500-700 mm higher than LGM	23-14 ka	(1) 23-18 ka: δ18O ~-6‰; (2) 17.5-14.5 ka: δ18O ~-7‰	185	35.6	Yes	Yes	U-Th	1	2				5.19663	1	6	1	1	6	2	2.66667	3
26	ET	Peat bog	El Tiro Pass	03°50'26'' S	79°08'43'' W	2811	Niemann & Behling 2008		No	~3500 mm	Subpáramo vegetation (Puya nitida [Bromeliaceae], Brachyotum rotundifolium [Melastomataceae] and Oritrophium) peruvianum (Asteraceae))	Pollen, spores and charcoal analysis	Unclear	Wetter	20-15.8 ka grass-paramo, rich in Poaceae and Plantago rigida, indicates cold and moist conditions		20-13 ka	(1) ages only back to 20.1 ka; 20.1-15.8 ka: a moister climate indicated by high paramo herb pollen (65–85%) [Poaceae (40–50%), Plantago rigida and P. australis (10–15%), rare Valeriana (2–5%) and spores of Huperzia (5%)]	64	127	Yes	Yes	14C	0	1	13082±139			0.503937	1	0.5	0	1	0.5	1	0.5	0.833333
27		Megafauna (Haplomastodon) at the middle Tapajós River	Itaituba fossil quarry	04°15'02'' S	56°00'50'' W		Rossetti et al., 2004		No	2000 mm (wet sea. Dec.-May.)	Dense to open tropical forests, and cerrado	Sedimentology of fossil bed, δ13C in bone collagen, X-ray analysis of clay	Unclear	Direr	The low content in plant debris observed in the muddy unit I is more consistent with scarce vegetation ~18 ka, suggesting a period with a tendency to aridity.		18-5 ka	(1) ages only back to 18.3 ka; 18.3 ka: C3 plant as δ13C (−28.5%), low content in plant debris but abundant smectite, indicating arboreal savannas (thus a tendency to aridity)		uncontinuous	Yes	Yes	14C	0	0	13730±30	18300±435	37700±550 (14C)	0	1	0	0	1	0	0	0.333333	0.333333
28	CT	Peat bog	Cerro Toledo	04°22'29'' S	79°06'42'' W	3150	Brunschön & Behling 2009		No	~3500 mm ? (wet sea. Apr.-Aug.)	Páramo vegetation (shrub and herb páramo) with mountain rainforest	Pollen diagram, non-destructive magnetic susceptibility	Unclear	Wetter	20-16 ka was cold and wet conditions, afterwards16 ka was slightly warmer [1-2°C increase of temperature]		20.3-14.7 ka	(1) ages only back to 20.3 ka; 20.3-16 ka: locally cold and humid conditions due to dominance of páramo taxa [Poaceae], primarily Plantago rigida (30–60%) and P. australis (1–6%), Apiaceae (8–20%), Poaceae (7–15%), Cyperaceae (2–9%) and Valeriana (1–3%); (2) 16.2-14.7 ka: decrease in páramo taxa, increased Poaceae pollen and Isoëtes, high subpáramo group suggest an increasing temperature	90	182	Yes	Yes	14C	0	1		14984±324		0.494505	1	0.5	0	1	0.5	1	0.5	0.833333
29	RN-1, RN-4, Ale-1	Speleothem	Rio Grande do Norte [Rainha, Furna Nova and Abissal caves]	05°36' S	37°44' W	~110	Cruz et al., 2009	Wet season precipitation	Yes	~800-1200 mm (wet sea. Dec.-Apr.)	Caatinga	δ18Ocalcite of stalagmite	Wetter	Wetter	wet conditions during HS1	ΔP in HS1 was ~750-1000 mm higher than LGM	24-15 ka	(1) 24-18 ka: δ18O (~-2.25‰); (2) 18-15 ka: δ18O (~-4.15‰)	1090	125.8	Yes	Yes	U-Th	5	1				10.1272	1	11	5	1	11	1	5.66667	4.33333
30	NAR-C	Speleothem	Cueva del Diamante Cave	05°44' S	77°30' W	960	Cheng et al., 2013	Wet season precipitation	Yes	~1500 mm		δ18Ocalcite of stalagmite	Wetter	Direr	abrupt shifts with amplitude of ~1.5% in δ18O corresponds to Heinrich (wet)	ΔP in HS1 was ~150-300 mm higher than LGM	24-14 ka	(1) 23-20 ka: -6.05‰ of δ18O; (2) 18.5-15: -6.55‰ of δ18O	1038	120	Yes	Yes	U-Th	2	2				8.65	1	9	2	1	9	2	4	4
31	ELC-B	Speleothem	El Condor Cave	05°56' S	77°18' W	860	Cheng et al., 2013	Wet season precipitation	Yes	~1500 mm		δ18Ocalcite of stalagmite	Wetter	Direr	abrupt shifts with amplitude of ~1.5% in δ18O corresponds to Heinrich (wet)	ΔP in HS1 was ~150-300 mm higher than LGM	24-14 ka	(1) 23-20 ka: -6.25‰ of δ18O; (2) 18-15 ka: -6.75‰ of δ18O	650	46	Yes	Yes	U-Th	2	1				14.1304	1	15	2	1	15	1	6	5.66667
32	CSS2	Swamp	Serra dos Carajás	06°20' S	50°25' W	700-800	Absy et al., 1991	Annual precipitation	No	1500-2000 mm	Open or dense treelet-scrub savannas	Pollen diagram	Unclear	Direr	21-11 14C ka interval was dry periods	ΔP in HS1/LGM was ~500mm less than today	23.7-12.5 14C ka	(1) 23.7-12.5 14C ka: sedimentary hiatus	50	650	No	Yes	14C	0	0	12520±130 (14C)		23670±300 (14C)	0.0769231	0	0.1	0	0	0.1	0	0.0333333	0.0333333
33	PDM	Swamp	Pántano da Maurítia, Serra Sul dos Carajás	06°21'06'' S	50°23'37'' W	740	Hermanowski et al., 2012		No	~1800 mm (wet sea. Nov.-May)	Mosaic of dense shrubby, open shrub-bush savanna with small forest island	Pollen, fern spore, micro-charcoal, sediment and mineral analyses	Slight wetter	Direr	24-12 ka was a drier condition; while 17-12.5 ka was low water level		24-12 ka	(1) 24-12 ka: frenquent Tropical forest taxa (10–15%) [Melastomataceae/Combretaceae, and Moraceae/Urticaceae], abundant Arecaceae (~10%), savanna with smaller forest patches, low fire activity; (2) 17-12.5 ka: absent Arecaceae, micro banding imprinted by alternation of thin gray sediment indicates water level of a shallow lake during short wet periods	32	200	Yes	No	14C		0	12543±225		23646±420	0.16	1	0.2	0	1	0.2	0	0.4	0.4
34	CSS2/10	Marshland	Serra dos Carajás	06°35' S	49°30' W	~800	Sifeddine et al., 2001		No	~1750 mm (wet sea. Nov.-May)	Dense shrubby savanna or open shrub and bush savanna	Lithology, mineralogy, δ13C of organic matter (δ13Corg)	No change	Direr	26-16 ka a very dry condition		26-16 ka	(1) 26-16 ka: sedimentary hiatus follwoing the complete drying up of the lake and by mud cratis of the top in the organic unit	~20	355	Yes	No	14C	0	1	12260±60		23670±300	0.056338	1	0.1	0	1	0.1	1	0.366667	0.7
35		Lake sediment	Laguna La Compuerta, Peru	07°30' S	78°36' W	3950	Weng et al., 2006		No	800-1500 mm	Shrubs of the sub-puna and patches of Andean forest	Pollen diagram, charcoal, magnetic susceptibility, and bulk density	No change	Wetter (?)	32-16 ka a sedimentary hiatus		30-15 ka	(1) 30-16.2 ka: has low values of rock flour input, consistent with a landscape covered by ice; (2) 16.2-15 ka: super-puna flora (Polylepis) due to the glacial outwash [wet second half of HS1]	29	376	Yes	Yes	14C	0	0	14790±650		30041±230	0.0771277	1	0.1	0	1	0.1	0	0.366667	0.366667
36	HU-01	Lake sediment	Humaitá	07°55'26'' S	63°04'59'' W	~100	Cohen et al., 2014		No	~2250-2750 mm (wet sea. Oct.-Apr.)	Natural savanna patches surrounded by dense and open forest	Pollen diagrams, sedimentary facies, δ13Corg and C/Nmolar	No change	Direr	35-16.9 ka sedimentary hiatus was suppoed to indicate dry climate		35-11 ka	(1) 35-16.9 ka: absent or few pollen due to a sedimentary hiatus; (2) 16.9-11 ka: quite similar condition with (1); (3) since 7 ka: more C4 plant by the progressive increases of δ13Corg (−27‰ to −14‰), TOC (0.1 to 0.5), TN (0.02 to 0.07), and C/N (2 to 10)	200	1000	Yes	Yes	14C	1	0	7240±75		35260±420	0.2	1	0.2	1	1	0.2	0	0.733333	0.4
37	Site km 46 (f)	Soil profile	Porto Velho to Humaitá (BR319), 8 locations in details in the ref.	08°21' S	63°57' W	80–150	Freitas et al., 2001		No	1800-3500 mm (dry sea. Jun.-Sep.)	Savanna (campos de humaitá) and tropical forest vegetation	TOC, δ13C of soil organic matter	No change (?)	Wetter	17-9 14C ka appears to be wetter and probably cooler		17-13 14C ka	(1) at 17 14C ka: region forest vegetation was not replaced by regional savanna expansion during the final part of LGM; (2) 16.9-12.5 14C ka: all species (100%) present δ13C values ranging from -26,2 to -38,0‰, including the Poaceae Bambusa sp. (δ13C-36,9‰), typical C3 forest plant	30	300	No	Yes	14C	0	1	12470±110 (14C)			0.1	0	0.1	0	0	0.1	1	0.0333333	0.366667
38		Valley sediment	Katira Creek, Rondonia	09° S	63° W	<200	Van der Hammen and Absy, 1994;	Annual precipitation	No	2000-2500 mm	Dense tropical rain forest	Palynology, sedimentology, δ13C	Unclear	Direr	The more recent savanna period, at and after 18.5 14C ka, seems to have had the more extremely dry climate	ΔP in LGM was ~750-1250 mm lower than today for pure grass-savanna, and strong colluviation prevailed (van der Hammen and Hooghiemstra, 2000)	18.5 14C ka	(1) 18.5 14C ka: C4 plant [i.e. tropical grasses] by δ13Corg (-16‰), even this age is possible a redeposition of older materials;(2) 26-13 14C ka: tropical grasses and herb pollen (Compositae, Cuphea, Labiatae) with few trees;		uncontinuous	No	Yes	14C	0	1				0	0	0	0	0	0	1	0	0.333333
39	C1, C2	Ice core	Huascarán, Peru	09°06'41" S	77°36'53" W	6048	Thompson et al., 1995	Temperature (?)	Yes	~1300 mm (wet sea. Nov.-Apr.)		δ18Oice and water chemistry	Wetter	Wetter	17.5-15 ka the dust was extremely low, thus indicating a main incease of dry season precipitation		~20-10 ka	(1) >18.5 ka: δ18O (~-22‰), high dust also be consistent with dry LGM; (2) 17.5-15 ka: decrease of dust [winter] relative to LGM and increase of NO3- means a larger forest cover than LGM [due to a relatively more humid condition], extreme decrease of δ18O (~-22- -25‰, can not be totally explained by temperature effect)	2677 (C1), 4675 (C2)	16040 (C1), 16610 (C2)	Yes	Yes	Match to cal. 14C of core SU81-18	1	0	14990±(?)	17510±(?)		0.225176	1	0.3	0	1	0.3	0	0.433333	0.433333
40	SACI1	Lake sediment	Lago Saci	09°07' S	56°16'10" W	200	Cordeiro et al., 2014		No	~1800 mm (dry sea. Jun.-Aug.)	Seasonal moist broadleaf forest	Sedimentology, charcoal, δ13Corg	Drier	Drier	38-18.3 ka was a period of dry climate		35-10 ka	(1) 35-19.5 ka: dry climate due to low values of TOC and chlorophy ll derivatives, high Poaceae, more C4 plant by δ13Corg and C/N; (2) 18.5-9.5 ka: hiatus, it may be associated with a substantial decrease in the water level	100	~242	Yes	Yes	14C	0	1	9100±30	18800±230	22800±300	0.413223	1	0.5	0	1	0.5	1	0.5	0.833333
41	TBR	Fossil vertebrates remains	Toca da Barriguda	10°08'27'' S	40°51'08'' W		Auler et al., 2006		Yes	~500 mm	Xerophytic scrub, caatinga vegetation	U-Th dating of fossil skeletons	Wetter	Wetter	The habitat derive from wetter periods when forest		17-14 ka	(1) 16.8-16 ka: deer Mazama bones, and articulated skeletons nearby at 16.5 ka, speleothem calcite overlying (and sometimes underlying) the mammals deposits requiring a wet and wellvegetated environment at the surface		uncontinuous	Yes	Yes	U-Th	3	0				0	1	0	3	1	0	1	1.33333	0.666667
42	TBV	Calcite speleothems	Toca da Boa Vista	10°09'45'' S	40°51'35'' W	~500	Wang et al., 2004		Yes	~500 mm	Shrub-like drought-resistant caatinga	U-Th dating of speleothem/travertine formation	Wetter	Wetter	Speleothem growth indicates the pluvial conditions which were uncommon in the area		16 ka	(1) at 16 ka: growth phase of stalagmite or/and travertine deposit, or flowstone;		uncontinuous	Yes	Yes	U-Th	2	0				0	1	0	2	1	0	0	1	0.333333
43		Fossil mammal (Notiomastodon platensis)	Canhoba/Cel. João Sá	10°05'06'' S-10°17'27'' S	37°01'14'' W-37°59'20'' W		Dantas et al., 2013		No		Dry tropical forest	δ13C of Notiomastodon platensis (enamel)	No change	Wetter	22-17 ka the largest number of specimens N. platensis		27-11.5 ka	(1) at ~21.2 ka &17 ka: diet of C4 grasses by δ13C (-1.86%), indicating a mosaic of dry forests (steppic savannah) and rainforests (Atlantic forest)		uncontinuous	Yes	Yes	14C	1	1				0	1	0	1	1	0	1	0.666667	0.666667
44		Moraine deposits & lake sediment	Cordillera Huayhuash	10°18' S	76°54' W	~3980-4550	Hall et al., 2009		No	~1650 mm (wet sea. Nov.-Apr.)		ASTER imagery, aerial photographs, 14C and 10Be dating of quaternary glacial landscape	Unclear		extent of glacier advance during 22-15 ka was suggested to be mainly controlled by temperature changes		22-15 ka	(1) 22-20 ka: maximum glacier advance (or onset of retreat); (2) 18-15 ka: no glacier advance		uncontinuous	Yes	Yes	10Be	0	1				0	1	0	0	1	0	1	0.333333	0.666667
45	TVT	Travertine deposits	Salgadinho, Salitre valley	10°21' S	40°46'40'' W	~500	Wang et al., 2004		Yes	~500 mm	Shrub-like drought-resistant caatinga	U-Th dating of travertine formation	Wetter	Wetter	Travertine surface deposits was generated by relatively small increases in rainfall		22-16.5 ka	(1) 21.8-20 ka: travertines growth; (2) 17-16.7 ka: travertine growth; travertine records can also grow at times which was not wet enough to promote speleothem growth, and travertine palaeobotanical remians refer to expansion of a dense mesophilic semi-deciduous forest		uncontinuous	Yes	Yes	U-Th	2	4				0	1	0	2	1	0	4	1	1.66667
46		Lake sediment	Junin	11° S	76°10' W	4100	Seltzer G., 2000		Yes?	~900 mm		δ18Ocalcite, δ13Ccalcite, magnetic susceptibility	No change	Slight wetter	Enrichment in δ18Ocalcite can be interpreted as a decrease in effective moisture		22-15 ka	(1) 22-19.5 ka: high organic carbon (15-25%) and magnetic susceptibility, low δ18O (~-9‰); (2) 17-15 ka: high organic carbon (15-25%) and δ18O (~-9‰), abrupt drop of magnetic susceptibility at16 ka	113	1100	Yes	Yes	14C	1	1				0.102727	1	0.1	1	1	0.1	1	0.7	0.7
47	Junín A	Lake sediment	Laguna Junín, Peru	11°03'45'' S	76°06'35'' W	4100	Hansen et al., 1984		No	600-1000 mm (wet sea. Nov.-Apr.)	Puna (bunch grasses) or high grassland	Pollen diagram	Wetter/warmer	Direr	24-12 14C ka last phase of the cordillera glaciers		39-11 14C ka	(1) 19-16.5 14C ka: sparsely covered by grassland (low gramineae [~30%], absent Andean forest type); (2) 15-12 14C ka: low gramineae, slightly higher Andean forest type than LGM and high sub-puna type (Polylepis/Acaeita, Alnus)	150	3000	No	Yes	14C	0	2	12010±110 (14C)		23980±320 (14C)	0.05	0	0.1	0	0	0.1	2	0.0333333	0.7
48	P09-PH2	Speleothem	Pacupahuain	11°14'24'' S	75°49'12'' W	3800	Kanner et al., 2012	Wet season precipitation	Yes			δ13C, δ18Ocalcite	Wetter	Unclear	HS1 can be indentified in stalagmite as a wet period	ΔP in HS1 was ~100 mm higher than LGM	22-15 ka	(1) 22-20 ka: δ18O~-16.25‰; (2) 17-16 ka: δ18O~-16.75‰	1076	16	Yes	Yes	U-Th	1	1				67.25	1	68	1	1	68	1	23.3333	23.3333
49	CV-11, CV-31, CV-53	Fluvial deposits along the Middle Araguaia River	Bananal Basin	13°0'20.61'' S	50°39'33'' W	160-400	Valente & Latrubesse. 2012.		No	~1400-2200 mm (wet sea. Nov.-Mar.)	Cerrado grassland, shrub Cerrado, wooded Cerrado, Cerrado woodland, and gallery alluvial forest	Geomorphologic mapping, sedimentary and dating [i.e. TL,OSL,14C] of fluvial sediments and organic debris	Slight wetter (?)	Unclear	The aggradation and avulsion processes were mainly related to palaeohydrological changes (dry regime)		24-10 ka	(1) 24-17 ka: the more active avulsive fluvial patterns (i.e., aggradation and avulsion processes) than today, due to a more arid regime [also savanna vegetation most likely reached its maximum] and decrease in water discharge, but no ages in ~17-10 ka		uncontinuous	Yes	Yes	OSL	1	2				0	1	0	1	1	0	2	0.666667	1
50	PAC-E	Lake sediment	Pacucha	13°36'26'' S	73°29'42'' W	3095	Hillyer et al., 2009		No	~700 mm (wet sea. Nov.-Apr.)	Andean cloud forest	Pollen & fossil diatoms, LOI, benthic/salt-tolerant diatoms and CaCO3	No change	Wetter	23.5-16 ka lake levels oscillated, but remaind generally high [it mainly controlled by meltwater runoff]		24-15 ka	(1) 24.7-16 ka: Cyclotella stelligera (20–96%) [deep-water], relatively high lake level; (2) 16-15 ka: rapid drop of water level because no meltwater runoff discharged this lake any more, centric diatoms are replaced by shallow-water and benthic indicator species and some wetter oscillations as sharp peaks of Cyclotella stelligera and Aulacoseira ambigua	~120	1450	Yes	Yes	14C	1	0		19830±100	24612±165	0.0827586	1	0.1	1	1	0.1	1	0.7	0.7
51	LBV	Lake sediment	Laguna Bella Vista	13°37' S	61°33' W	200-250	Mayle et al., 2000; Burbridge et al., 2004		No	~1500 mm (6 dry months)	Humid evergreen Amazonian forest	Pollen spectra and charcoal, LOI	Unclear	Direr	40-13 ka completely dry, no sediment		40-13 ka	(1) 40-13 ka: sedimentary hiatus, Alchornea, Leguminosae (Papilionoideae), and Talisia-type pollen, negligible abundance of Moraceae indicates no rain forest	~40	282	Yes	No	14C			13030±100		38600±1000 (14C)	0.141844	1	0.2	0	1	0.2	0	0.4	0.4
52	T2	Quaternary deposits at bank of Pisco River	Pisco valley	13°42' S	75°42' W	~1100	Steffen et al., 2009	Stronger eastiler by ENSO??	No	~50 mm (wet sea. Dec.-Feb.)		Optically stimulated luminescence (OSL) dating of quaternary deposit	No change	Wetter	sediment accumulation was triggered by shifts toward a more humid climate	higher seasonal precipitation in the source area of the Rio Pisco was presumably in response to stronger easterlies)	27-16 ka	(1) 20.3-21.3: sediment deposition; (2) 16-16.9 ka: sediment deposition; humid climate most likely resulted in higher erosion rates in the upper reaches, and particularly on the hillslopes		uncontinuous	Yes	Yes	OSL	2	2				0	1	0	2	1	0	2	1	1
53		Lake sediment	Lago Consuelo	13°57' S	68°59' W	1360	Bush et al., 2004b		Yes?		Lower montane cloud forest	Pollen diagram	No change		the continuous presence of mesic forest and correspondingly moist air throughout the record		25-14 ka	(1) 17.5-14.5 ka: a steady warming	~40	880	Yes	Yes	14C	1	2				0.0454545	1	0.1	1	1	0.1	2	0.7	1.03333
54	LCH	Lake sediment	Laguna Chaplin	14°28' S	61°04' W	200-250	Mayle et al., 2000; Burbridge et al., 2004		No	~1400-1500 mm (6 dry months)	Humid evergreen Amazonian forest	Pollen spectra and charcoal, LOI	No change	Direr	40-3 ka savanna communities dominated the catchment of this site		25-13 ka	(1) 25-13 ka: savanna or/and savanna marsh, seasonally flooded savanna [due to longer dry season] prior to ~21 ka, can be seen by high grass pollen [Poaceae (>40%), Cyperaceae (~15%) with Mauritia/Mauritiella, Podocarpus], Isoëtes (40%) refers to lower water level than today	~45	297	Yes	Yes	14C	0	1	10080±150			0.151515	1	0.2	0	1	0.2	1	0.4	0.733333
55	VAE1-2	Palm swamp	Vereda de Aguas Emendadas	15°34' S	47°35' W	1040	Salgado-Labouriau et al., 1998		No	~1600 mm (dry sea. May-Oct.)	Savanna ('cerrado')	Pollen diagram	No change	Direr	20-11 14C ka a drier phase than at present		21.5-11 14C ka	(1) 21.50-7.2 14C ka [in 25 cm]: drier/desertification on the summit of Aguas Emendadas plateau which is possibly a hiatus during both LGM/HS1, and also no palynomorph deposition during 19-11 14C ka	22	254	No	No	14C			7220±50 (14C)		21450±100 (14C)	0.0866142	0	0.1	0	0	0.1	0	0.0333333	0.0333333
56	LT01-2B	Lake sediment	Titicaca	16°03'27'' S	69°05'14'' W	3810	Fritz et al., 2007		No	~ 800-1100 mm (wet sea. Oct.-Mar.)	Puna-subpuna-sparse Andean forest	Magnetic susceptibility, lithology, TOC, %CaCO3 δ13CTOC, diatom	No change	Wetter			25-10 ka	(1) 23-14 ka: all proxies are comparable, δ13CTOC ~-25% at LGM and ~-26% at HS1;	1700–2500	13600	Yes	Yes	14C	1	1	14500±520		23210±450	0.154412	1	0.2	1	1	0.2	1	0.733333	0.733333
57	NE98-1PC	Lake sediment	Lago Grande, Titicaca	16°08'0.24'' S	69°09'12'' W	3809	Baker et al., 2001a; Paduano et al., 2003; Tapia et al., 2003		No	~ 800-1100 mm (wet sea.Oct.-Mar.)	Puna-subpuna-sparse Andean forest	Pollen diagram and charcoal, magnetic susceptibility, CaCO3, δ13CTOC	No change	Wetter	22-17.7 ka was higher water level than today, 17.7-13.7 ka was a dense vegetation cover (thus a warmer climate)		25-13 ka	(1) 25-17.7 ka: puna brava [Brassicaceae, Cyperaceae, Poaceae], higher C. meneghiniana (salinity-indifferent species) for minorly increasing of lake eutrophic water; (2) 17.7-13.7 ka: low C. meneghiniana and more abundant C. stelligera-complex[planktonic freshwater taxa] large grass pollen, puna and sub-puna taxa [Poaceae (35-48%), Cyperaceae (15%),Brassicaceae (12%), Valeriana (8%), Caryophyllac…	220	1060	Yes	Yes	14C	2	2				0.207547	1	0.3	2	1	0.3	2	1.1	1.1
58		Glacial deposits	Cordillera Real	16°10' S	68°17' W	~4780	Seltzer 1992	Annual precipitation	No			14C dating of moraine deposits, ELA modelling	Wetter	Wetter	14-12 14C ka glaciation culminated in Perir and Bolivia, prior to this interval glaciers were less extensive (dry at 18 14C ka)	ΔP in HS1 was ~200 mm higher than today		(1) 14-12 14C ka: glaciers advance reached a maximum and peat incorporated in till of Cordillera Real, dated to 16.6±0.13 (14C ka, Gouze et al., 1986), suggested that glaciers advanced to a late Pleistocene maximum ~14 14C ka		uncontinuous	No	Yes	14C	2	0				0	0	0	2	0	0	0	0.666667	0
59	TD1	Lake sediment	Huinãmimarca	16°20' S	68°57'45'' W	3810	Argollo & Mourguiart. 2000		No	~800 mm (wet sea. Nov.-Apr.)		Geomorphological and pollen diagram	Wetter	Unclear	26-14 ka was cooler, drier conditions		25-13 ka	(1) 25-20 ka: low lake levels, cold & dry; (2) 17.2-12.9 ka: erosive processes, high lake level [similar to today] due to high abundance of algal material, low sedimentation rates and their lithology, characteristic of deep zones, suggest water level have attained or even risen above its present-day level	~55	537.5	Yes	Yes	14C	0	1				0.102326	1	0.1	0	1	0.1	1	0.366667	0.7
60		Quaternary glacial landscape	Huara Loma Valley, Cordillera de Cochabamba	17°12' S	66°17' W	3935-4130	May et al., 2011		Yes?	~900 mm	Glacial landforms partly covered by thin layers of (periglacial) bedded slope deposits and weakly developed soils of few decimeters depth	Morphostratigraphic mapping, Mineralogy and geochemistry, and 14C/OSL dating of glacial landforms	Wetter	No clear	17-16 ka local glaicer advance under a humid condition		? -15 ka	(1) before 18 ka: limited recession and stable ice margins and/or a minor readvance ~20 ka, (2) 17-15 ka: a most extensive advance due to a higher annual precipitation [Smith_2005]		uncontinuous	Yes	Yes	10Be, 14C, OSL	7 (3 OSL, 4 10Be)	6 (1 14C, 1 OSL, 4 10Be)				0	1	0	7	1	0	6	2.66667	2.33333
61		Moraine deposits	Wara Wara, Valle Huara Loma	17°17' S-17°13' S	66°07' W-66°16' W	4050-4450	Zech et al., 2007; Kull et al., 2008	Annual precipitation	No	~1000 mm		10Be dating of morine deposits & mass balance and climate modeling	No change	No change	temperature controlled glacier advances		? -14 ka	(1) ~23 ka: temperature reduction ~6.4°C (+1.5°C/−1.3°C)], and an annual precipitation rates of ~1100 mm (+570 mm/−280 mm) similar to today (1100 mm); (2) 17-15 ka: the humidity pulse controlled glaciers on high mountain peaks (thus a different geometry compared with the LGM glaciers)		uncontinuous	Yes	Yes	10Be	1	2				0	1	0	1	1	0	2	0.666667	1
62	CR1	Palm swamp	Vereda, Cromínia	17°15' S	49°25' W	730	Salgado-Labouriau et al., 1997		No	~1750 mm (wet sea. Nov.-Mar.)	Savanna ('cerrado')	Pollen diagram, spore and geochemical analyses	No change	Direr	Humidity started to decrease at 18.5 14C ka and the period from 18.5-11.5 14C ka was very dry		18.5-11.5 14C ka	(1) 18.5-11.5 14C ka: a drier climate [than previous period] can be seen by decrease of Cyperaceae and aquatic plant (i.e., Isoëtes + Mauritia), small forest including Ilex, Melastomataceae, Myrtaceae & palms, pteridophyte trilete was dominated by Trichonmnes-type	56	281	No	Yes	14C	1				32390±680 (14C)	0.199288	0	0.2	1	0	0.2	0	0.4	0.0666667
63	KKU	Lake sediment	Laguna Khomer Kocha Upper	17°16'31'' S	65°43'57'' W	4153	Williams et al., 2011		No	~750 mm (wet sea. Jan.-Mar.)	Sub-humid puna and transitional punean woodlands	Physical and chemical analysis, pollen and spore analysis	Unclear	Wetter	18.1–16.2 ka was low water levels, more likely a result of moisture locked up as ice		18-14.5 ka	(1) ages back to 18.1 ka; 18.1-14.5 ka: Polylepis/Acaena(10%), Podocarpus (6%) and Hedyosmum (8%), Poaceae (20%), Moraceae/Urticaceae undiff. (10–15%), Acalypha (4–14%), Asteraceae (3–9%), Alnus (3–9%) and Celtis (b3–7%), indicate a humid condition	82	413	Yes	Yes	14C	1					0.198547	1	0.2	1	1	0.2	0	0.733333	0.4
64	Site chisel & km3.3	Dune field	Alto Ilo, Pampa Inalambrica	17°41'31′' S-17°42'13′' S	71°15'55'' W- 71°15'34′' W	300-800	Londoño et al., 2012		Yes	< 40 mm	Pure stands of the endemic sand epiphyte, (Tillandsia sp.) and occasional scattered mounds of cactus (Tephrocactus sphaericus, Först)	Stratigraphic assessment, sedimentologic, pedologic observations, optical OSL dating	Wetter	No clear	22-18 ka major eolian depositional interval; 18-13 ka widespread wet conditions		22-13 ka	(1) 22-18 ka: medium to fine eolian deposition with millimeterscale horizontal bedding [sand sheet accretion 20-18 ka]; (2) 18-13 ka: pervasive development of lamellae within an eolian sand unit [very well sorted fine to very fine sand], reflecting well deveploed paleosoil dut probably to a locally wetter period [Central Andean Pluvial Event] or probably sourced from fog-derived moisture		uncontinuous	Yes	Yes	OSL	0	2				0	1	0	0	1	0	2	0.333333	1
65	LLG-1	Lake sediment	Laguna La Gaiba	17°45' S	57°35' W	80-120m	Whitney et al., 2011		No	1000-1700 mm (wet sea. Dec.-Feb.)	Seasonally-dry tropical forest and permanently-flooded wetlands	Pollen diagram, δ13C of soil organic matter, LOI, magnetic susceptibility	No change	Direr	45-12 ka relatively lower water level than today, thus a drier climate		24-15 ka	(1) 24-19.5 ka: abundant herb [Alternanthera (20–55%), Borreria/Spermacoce(2–15%), and Asteraceae (2–10%), as well as Cyperaceae (5–15%) and Poaceae (10–45%)], indicating an open landscape with few trees and lower-than-modern lake levels; (2) 18-15 ka: increase in Symmeria paniculata (5–15%), Piranhea (5–15%), Moraceae (1–2%) (dominantly Maclura type), Combretaceae/Melastomataceae (2–6%), and Alc…	94	480	Yes	Yes	14C	1	2				0.195833	1	0.2	1	1	0.2	2	0.733333	1.06667
66	Si 93-1	Peat bog	Siberia	17°50' S	64°43'08'' W	2920	Mourguiart and Ledru, 2003	Dry season precipitation (?)	No		Cloud forest (winter), open forest (transition) and Puna	Pollen diagram, TOC, Quartz	Wetter	Direr	30-20 ka a cold and dry climate, 19-15 ka a moist climate		29-15 ka	(1) 29-19.5 ka: low arboreal pollen taxa (4%–10%) excluding Alnus; (2) 18.5-14.7 ka: reforestation and moist climatic conditions [mainly in austral winter season] as evidenced by the increase of open-forest taxa (e.g., Polylepis-Acaena, Melastomataceae-Combretaceae, and Myrtaceae), a decrease in quartz content, and an increase in TOC since the ice core nearby showed lower dust concentrations in H…	75	760	Yes	Yes	14C	0	1	14863±695	18402±575	21900±90 (14C)	0.0986842	1	0.1	0	1	0.1	1	0.366667	0.7
67	C1	Ice core	Sajama	18°06' S	68°53' W	6542	Thompson et al., 1998	Dry season precipitation (?)	Yes	~500 mm (wet sea. Nov.-Mar.)		δ18O, water chemistry	Slight wetter	Wetter	18-15 ka the dust was extremely low, thus indicating a main incease of dry season precipitation		22-15 ka	(1) 22-20 ka: low accumulation and δ18O (~-22‰) and high dust [i.e. Cl-]; (2) 17-16 ka: high accumulation (twice as LGM), low δ18O (~-22‰) and dust [i.e. Cl-]	5063	13240	Yes	No	14C		0	10300±600		24020±120	0.382402	1	0.4	0	1	0.4	0	0.466667	0.466667
68	Site 1; Site 3B	Shoreline deposits (calcareous crusts)	Salar de Uyuni	18°00'28'' S-18°18'55'' S	67°02'31'' W-67°34'05'' W	3725, 3750	Placzek et al., 2006		No			14C dating of buried and surficial soil stratigraphic units that formed between deep-lake cycles, ake hydrologic budget models	Wetter	Wetter	25-19 ka: lake highstands for Lake Sajsi cycle; 18-14.5 ka the highest water level for Lake Tauca cycle, reached at least 3770 m from 16.5 to 15 ka	Modelled ΔP in HS1 was ~250mm (Placzek 2013) [while ~500 mm in Clayton_1997_JQS] higher than today	24-14 ka	(1) 25-19 ka: lake highstands for Lake Sajsi cycle; (2) 18.1-14.1 ka: termed the Tauca deep-lake cycle, the deepest (~140 m) and largest lake in the basin over the past 120 ka		uncontinuous	Yes	Yes	14C	2	0				0	1	0	2	1	0	0	1	0.333333
69	RG-8	Fluvial and loess deposit	Rio Seco, Gran Chaco	18°41'47'' S	63°12'56'' W	450	Latrubesse et al., 2012		No	~400-1300 mm (wet sea. Jan.-Mar.)	Semiarid to tropical wet-dry	Geomorphologic mapping, field surveys, OSL dating	No change	Direr	18-10 ka was arid, while 14-10 ka was probably less extreme		22-10 ka	(1) 21-20 ka: aridity due to the deposition of loess deposits on the piedmont areas and megafan surfaces, the continuous generation of aeolian dunes and a remarkable decrease in the fluvial activity; (2) 14-10 ka: aridity and decreasing fluvial activity (but less extreme than the LGM)		uncontinuous	Yes	Yes	OSL	0	1				0	1	0	0	1	0	1	0.333333	0.666667
70	CAB-A	Paleosol–sediment-sequences	Cabezas-Río Grande,Bolivian Chaco	18°48'05'' S	63°18'02'' W		May et al., 2008		No	~600-1100 mm (dry sea. Apr.-Oct.)	Semi-deciduous Chaco forest	Stratigraphical, grain size and geochemical analyses [Pedogenic iron], 14C dating of Terrestrial shell	Slight wetter	No clear	40-18 ka was dry as Unit I deposited, ~16.5-12 ka was wet and a dense vegetation cover allowed for soil formation		22-12 ka	(1) at 22.2 ka: deposition of coarse sediments (gravels, sands, silt-sand-pebbles) indicate dry condition, (2) 18-12 ka: well-developed soil (pedogenesis) documents a geomorphic stability (highvegetation cover) and wet condition	20	1630	Yes	Yes	14C	0	1	10650±50			0.0122699	1	0.1	0	1	0.1	1	0.366667	0.7
71	LC-3	Peat bog	Lagoa Campestre, Salitre de Minas	19° S	46°46' W	980	Ledru et al., 1996		No	~1500 mm (dry sea. 4 months ?)	Cerrado (Cerradão [galery forest])	Pollen diagram and spores	Slight wetter	No change	16-12.9 14C ka a gradually increased humidity		29-11 14C ka	(1) 28.7-16.8 14C ka: sedimentary hiatus; (2) 16.8-11 14C ka: change from Araucaria dominated association to semideciduous forest as seen by decrease of arboreal taxa (Myrtaceae, Celtìs, Alchornea, Miconia, Rapanea) and peat formation continued in the depression, indicating a more humid climate than LGM	~250	610	No	Yes	14C	2	1				0.409836	0	0.5	2	0	0.5	1	0.833333	0.5
72	BOL-TL7	Fluvial-swamp deposits	Outuquis megafan, Gran Chaco	19°00'16'' S	58°31'09'' W	111	Latrubesse et al., 2012		No	~400-1300 mm (wet sea. Jan.-Mar.)	Semiarid to tropical wet-dry	Geomorphologic mapping, field surveys, OSL dating	No change	Direr	18-10 ka was arid, while 14-10 ka was probably less extreme		22-10 ka	(1) 21-20 ka: aridity due to the deposition of loess deposits on the piedmont areas and megafan surfaces, the continuous generation of aeolian dunes and a remarkable decrease in the fluvial activity; (2) 14-10 ka: aridity and decreasing fluvial activity (but less extreme than the LGM)		uncontinuous	Yes	Yes	OSL	0	1				0	1	0	0	1	0	1	0.333333	0.666667
73	Ticanã, Pisalaque, Pakollo Jahuira	Shoreline deposits	Pocoyu (Poopó-Coipasa-Uyuni basin)	19°18' S-19°19'12'' S	68°00' W-67°31' W	3685, 3660	Sylvestre et al., 1999; Argollo & Mourguiart 2000		No	~100 mm (wet sea. Dec.-Apr.)		14C dating of Mollusc shells, Characea, Aragonite, Calcareous crust	Wetter	Wetter	15-13 14C ka high lake level, a wetter climate bewteen LGM and 14 ka		30-15 ka	(1) prior to 18 ka: sedimentary hiatus/gap; (2) 18-14.5 ka: highest lake level		uncontinuous	Yes	Yes	14C	3	0				0	1	0	3	1	0	0	1.33333	0.333333
74	Jah-12b, Jah-14a	Shoreline deposits (calcareous crusts)	Quebrada Negrojahuila, Salar de Uyuni	19°34'12'' S	67°32'31'' W	3670	Blard et al., 2011		No	~100-400 mm (wet sea. Oct.-Apr.)		Ages of Columnar microbialite, laminated stromatolithes, δ18O of carbonates	Wetter	Wetter	25-19 ka: lake highstands for Lake Sajsi cycle; 18-14.5 ka the highest water level for Lake Tauca cycle, reached at least 3770 m from 16.5 to 15 ka	ΔP in HS1 was ~250 mm lower than today	25-12 ka	(1) 25-19 ka: lake highstands; (2) 18-14.5 ka the highest water level		uncontinuous	Yes	Yes	14C, U-Th	4 (2 14C, 2 U-Th)	0				0	1	0	4	1	0	0	1.66667	0.333333
75	Lapa da Escrivânia 5, Lapa dos Tatus	Fossil vertebrates remains	Minas Gerais	19°37'37'' S	43°53'24'' W	~750	Auler et al., 2006		Yes	~1400 mm		14C on bone of fossil remains	Wetter	Wetter	Remains that are emplaced by surface runoff are dependent on a wet and well-vegetated environment at the surface		20.5-10 ka	(1) 20.8-20 ka: depostion of fossil remains; (2) 17.3-16.2 ka: depostion of fossil remains, whose emplacement were earlier than speleothem calcite overlies the bone as evidenced by 4 U-Th corrected ages		uncontinuous	Yes	Yes	14C	2	3				0	1	0	2	1	0	3	1	1.33333
76	Churacari Bajo & Churacari Alto	Shoreline deposits	Pocoyu (Poopó-Coipasa-Uyuni basin)	19°43'12'' S	67°31' W	3690, 3735	Sylvestre et al., 1999; Argollo & Mourguiart 2000		No	~100 mm (wet sea. Dec.-Apr.)		14C dating of Mollusc shells, Characea	Wetter	Wetter	15-13 14C ka high lake level, a wetter climate bewteen LGM and 14 ka		30-15 ka	(1) prior to 18 ka: sedimentary hiatus/gap; (2) 18-14.5 ka: highest lake level		uncontinuous	Yes	Yes	14C	3	0				0	1	0	3	1	0	0	1.33333	0.333333
77		Moraine deposits	Cerro Azanaques	19°45' S	67°39' W	3720-3770	Clayton & Clapperton 1997;	Wet season precipitation	No	~200-400 mm (wet sea. Oct.-Mar.)		14C dating of glacial landforms on an andesitic volcano, modeling of the ELA depression	Wetter	Wetter	14-11.5 14C ka glacier and lake expansion due more likely to increased effective summer precipitation	ΔP in HS1 was ~500 mm higher than today	14-11.5 14C ka	(1) 14-12 14C ka: glacifluvial fan-deltas contiguous with the moraines confirm that the advance coincided with a highstand of palaeolake Tauca		uncontinuous	No	Yes	14C	3	0				0	0	0	3	0	0	0	1	0
78		Volcano landform	Chalchala valley, Cerro Tunupa	19°51'36'' S	67°36'36'' W	3770	Blard et al., 2009	Annual precipitation	No	~200 mm (wet sea. Oct.-Apr.)		Cosmogenic 3He dating of glacial landforms on an andesitic volcano, modeling of the ELA depression	Wetter	Wetter	cold & wet conditions 17-15 ka	ΔP in HS1 was ~450 mm higher than today	18-15.5 ka	(1) 17.9-15.6 ka: the peak of the local glacier maximum extent; the ice-mass balance model suggests that such ice extension requires a paleo-ELA at 4380±100 m, corresponding to a depression of ~1300 m from present conditions [refers to a cooling between 6 and 7.5°C and with local paleoprecipitations ranging between 800 and 200 mm a-1].		uncontinuous	Yes	Yes	3He	4	0				0	1	0	4	1	0	0	1.66667	0.333333
79	Site 11, 14, 19	Shoreline deposits (calcareous crusts)	Salar de Uyuni	19°40'50'' S-20°09'03'' S	67°09'04'' W-67°48'34'' W	3655-3727	Placzek et al., 2006		No			14C or U-Th dating of buried and surficial soil stratigraphic units that formed between deep-lake cycles, Lake hydrologic budget models	Wetter	Wetter	25-19 ka: lake highstands for Lake Sajsi cycle; 18-14.5 ka the highest water level for Lake Tauca cycle, reached at least 3770 m from 16.5 to 15 ka	Modelled ΔP in HS1 was ~250mm (Placzek 2013) [while ~500 mm in Clayton_1997_JQS] higher than today	24-14 ka	(1) 25-19 ka: lake highstands for Lake Sajsi cycle; (2) 18.1-14.1 ka: termed the Tauca deep-lake cycle, the deepest (~140 m) and largest lake in the basin over the past 120 ka		uncontinuous	Yes	Yes	U-Th, 14C	3 (U-Th)	2 (14C)				0	1	0	3	1	0	2	1.33333	1
80	Site 13, 17	Shoreline deposits (calcareous crusts)	Salar de Uyuni	19°38'57'' S-20°05'42'' S	68°05'47'' W-68°13'27'' W	3770	Placzek et al., 2006		No			14C or U-Th dating of buried and surficial soil stratigraphic units that formed between deep-lake cycles, Lake hydrologic budget models	Wetter	Wetter	25-19 ka: lake highstands for Lake Sajsi cycle; 18-14.5 ka the highest water level for Lake Tauca cycle, reached at least 3770 m from 16.5 to 15 ka	Modelled ΔP in HS1 was ~250mm (Placzek 2013) [while ~500 mm in Clayton_1997_JQS] higher than today	24-14 ka	(1) 25-19 ka: lake highstands for Lake Sajsi cycle; (2) 18.1-14.1 ka: termed the Tauca deep-lake cycle, the deepest (~140 m) and largest lake in the basin over the past 120 ka		uncontinuous	Yes	Yes	14C, U-Th	3 (1 14C, 1 U-Th)	0				0	1	0	3	1	0	0	1.33333	0.333333
81	Salar de Uyuni	Lake sediment	Salar de Uyuni	20°14'58'' S	67°30'02'' W	3653	Baker et al., 2001b	Annual precipitation	No	~150 mm (wet sea. Dec.-Mar.)		γ-ray diffraction, diatom, δ18O of lacustrine carbonates	Wetter	Wetter	higher γ [robust indicator of effective moisture] corresponds to HS1, and wet LGM		24-10 ka	(1) 24-18 ka: higher γ (robust indicative to moisture); (2) 17-15 ka: higher γ than LGM, reflecting more muds proportions, which contains abundant diatoms [planktic diatoms and the dominance of Cyclotella choctawatcheeana]	350	3500	Yes	Yes	14C	2	1				0.1	1	0.1	2	1	0.1	1	1.03333	0.7
82	Site 27, 31	Shoreline deposits (calcareous crusts)	Salar de Uyuni	20°50'43'' S-21°02'21'' S	68°00'30'' W-68°15'09'' W	3761	Placzek et al., 2006		No			14C dating of buried and surficial soil stratigraphic units that formed between deep-lake cycles, lake hydrologic budget models	Wetter	Wetter	25-19 ka: lake highstands for Lake Sajsi cycle; 18-14.5 ka the highest water level for Lake Tauca cycle, reached at least 3770 m from 16.5 to 15 ka	Modelled ΔP in HS1 was ~250mm (Placzek 2013) [while ~500 mm in Clayton_1997_JQS] higher than today	24-14 ka	(1) 25-19 ka: lake highstands for Lake Sajsi cycle; (2) 18.1-14.1 ka: termed the Tauca deep-lake cycle, the deepest (~140 m) and largest lake in the basin over the past 120 ka		uncontinuous	Yes	Yes	14C	2	0				0	1	0	2	1	0	0	1	0.333333
83	Quebrada Sipuca	Fluvial (organic-rich) deposits	Pampa del Tamarugal	21°25'48'' S	69°11'24'' W	900-1000	Gayo et al., 2012	Wet season precipitation	Yes	<1 mm	Absolute Desert	δ13Corg, fossil assemblage	Wetter	Wetter	The wet interval 17.5-16 ka was associated with increased summer rainfall, perennial riverflow…	ΔP in HS1 was threefold higher than today		(1) 17.6-15 ka: pluvial stage, expansions of riparian vegetation [mainly C3 plant], perennial riverflow and elevated groundwater tables evidenced by lack of xerophytes and a predominance of obligate riparian taxa (e.g. Escallonia angustifolia)		uncontinuous	Yes	Yes	14C	2	0				0	1	0	2	1	0	0	1	0.333333
84	Quebrada Tambillo	Fluvial (organic-rich) deposits	Pampa del Tamarugal	21°25'48'' S	69°15' W	900-1000	Gayo et al., 2012	Wet season precipitation	Yes	<1 mm	Absolute Desert	δ13Corg, fossil assemblage	Wetter	Wetter	The wet interval 17.5-16 ka was associated with increased summer rainfall, perennial riverflow…	ΔP in HS1 was threefold higher than today		(1) 17.6-15 ka: pluvial stage, expansions of riparian vegetation [mainly C3 plant], perennial riverflow and elevated groundwater tables evidenced by lack of xerophytes and a predominance of obligate riparian taxa (e.g. Escallonia angustifolia)		uncontinuous	Yes	Yes	14C	4	0				0	1	0	4	1	0	0	1.66667	0.333333
85		Alluvial deposit	Rio Tamanduá valley	21°26' S	47°36' W	600	Turcq et al.,1997		No	1300 mm (3 dry months)	Patchy association of arboreal savanna (cerrado) and semideciduous forest	Lithology	No change	Direr	17-14 14C ka was dry		20-10 14C ka	(1) 20-17 14C ka insufficient information; (2) 17-10 14C ka: sandy deposits with rare organic-rich layers, braided channels and alluvial fans, high ephemeral flood discharge (thus frequency of rainfall events), widespread aggradation (indicating an excess of sediment load relative to water discharge) alluvial		uncontinuous	No	Yes	14C	2	4				0	0	0	2	0	0	4	0.666667	1.33333
86	LG	Quartzite moraine boulders	Tres Lagunas, Laguna Grande Valley; Sierra de Santa Victoria	22°12' S-22°15' S	65°07' W-65°08' W	~4400	Zech et al., 2009a; Kull et al, 2003		No	~400 mm		Chronology of moraine deposits, grain-size, TOC of sediment core nearby Laguna III and mass-balance model	Wetter	Wetter	24-18 ka increase of rainfall leads partially to the glacier advance, 17-15 ka readvance corrsponds to stronger monsoon in HS1	ΔP in LGM was threefold higher than today		(1) before 20 ka: less records; (2) 19-17 ka formation of a small paleolake at Tres Lagunas; (3) 17-14.5 ka: glacier retreat after 17 ka and major Late Glacial readvance >14.5 ka (also can be seen by an outwash diamict in sediment core Lagunas III, i.e. grain size, elemental analyses, TOC)		uncontinuous	Yes	Yes	10Be	5	1				0	1	0	5	1	0	1	2	0.666667
87	El Sifón	Fossil rodent middens	Río Salado Basin	22°20' S	68°34' W	2985	Latorre et al., 2006	Annual precipitation	No	~100 mm (wet sea. Dec.-Mar.)	Floodplain vegetation (Tessaria absinthioides[Asteraceae], Distichlis spicata [Poaceae] and Cortaderia atacamensis)	δ13C of plant Macrofossils, displacement of Andean steppe/Puna shrubs species	Wetter	Wetter	17.5-16.3 ka annual rainfall was twice as today, thus HS1	ΔP in HS1 was ~60 mm higher than today	23-15 ka	(1) 23-20.2 ka: the fewest taxa and is dominated by Opuntia spp. and Baccharis tola; (2) 17.5–16.3 ka: downward displacements in the lower limits of Andean steppe grasses (Nassella nardioides and N. arcuata) and Puna taxa, controlled by increased precipitation		uncontinuous	Yes	Yes	14C	3	1				0	1	0	3	1	0	1	1.33333	0.666667
88	Core1995	Brackish lake sediment	Laguna Miscanti	22°45' S	67°45' W	4140	Grosjean et al., 2001		No	200-250 mm (wet sea. Dec.-Mar.)		Pollen diagram, spores, algae, geochemical composition	No change	Wetter	An initial shallow freshwater lake at 22 14C ka disappeared during the extremely dry conditions of at 18 14C ka (LGM)		22-9 14C ka	(1) 22 14C ka ~30-m deep-freshwater lake was established (but 18 14C ka: extremely dry), its lake level reached the prominent beach terraces and the level of overflow into Laguna Miñiques (even with a depositional hiatus), and such paleolake did not start transgression before 13-12 14C	79	795	No	Yes	14C	0	2	8250±230(14C)			0.0993711	0	0.1	0	0	0.1	2	0.0333333	0.7
89	It	Peat bog	Morro de Itapeva	22°47' S	45°32' W	1850	Behling 1997		No	~1500-2000 mm (wet sea. Sep.-Mar.)	High elevation grassland with Araucaria forest	Pollen diagram and charcoal	Slight wetter	Direr	35-17 14C ka was markedly cooler and drier; 17-10 14C was a cool and somewhat moister climates		29-10 14C ka	(1) 29-17.6 14C ka: a markedly drier climate than today as the expansion of high elevation grasslands, absence of Araucaria forest, cloud forest and Atlantic rain forest; (2) 17-10 14C ka: rare presence of Araucaria forest taxa, Sphagnum peat bog, a narrow cloud forest suggest a somewhat moister climate	43	142	No	Yes	14C	0	1	11600±140 (14C)		17590±80 (14C)	0.302817	0	0.3	0	0	0.3	1	0.1	0.433333
90	SQM#2005	Aquifers under desiccated lake beds	Salar de Atacama	23°30' S	68°30' W	2300	Bobst et al., 2001		No	~15 mm (wet sea. Dec.-Mar.)	Salt-tolerant shrubs and cushion cacti with a few annuals	δ18O & δD (LWML) from modern water and aquifers under desiccated lake beds, salt core SQM#2005	No change (?)	Wetter	26-16.5 ka the wettest perennial lake interval (saline lake and expanded mudflats)		50-15 ka	(1) 26.5-15.3 ka: perennial lake by stratigraphic column of aquifers; expansion of shrubs and summer-flowering grasses, siliciclastic rich; while the large dating error (16.5±3.6 ka) makes diffcult in distinguishing LGM/HS1.		uncontinuous	Yes	Yes	U-Th	1	0			53400±5100	0	1	0	1	1	0	0	0.666667	0.333333
91		Salt-lake sediment	Laguna Lejía	23°30' S	67°42' W	4325	Grosjean 1994	Annual precipitation	No	200 mm (wet sea. Jan.-Mar.)		Water chemistry, the climate/water budget model, δ13C, δ18O, diatom assemblages	Wetter	Wetter	~200 mm increase of annual rainfall was required for a 15-25 m higher water level during deglacial	ΔP in HS1 was >250 mm higher than today		(1) prior to 16.7 14C ka: the lake was fluctuating about 5 m above the current level; (2) 16.7-13.1 [or even until 13.5-11.5] 14C ka: stable conditions with lake levels 15-20 m above present were established, C3 plant (~-29.4- -27.5%) and freshwater diatoms (Cyclotella michiganiana and C. stelligera)		uncontinuous	No	Yes	14C, TL	4 (3 14C, 1 TL)	1				0	0	0	4	0	0	1	1.33333	0.333333
92	Lomas de Tilocalar, Lomas de Quilvar	Fossil rodents' middens and wetland deposits	Salar de Atacama	23°30' S	68°30' W	2400-3200	Betancourt et al., 2000	Wet season precipitation	No	20-70 mm	Salt-tolerant shrubs and cushion cacti with a few annuals	Plant macrofossils, lithology	Wetter	Wetter	Rich floras, biodiversity at 16.2 ka indicate a wetter climate than 30-20 ka	ΔP in HS1 was ~ 20-70 mm (mainyl in rainy season) higher than today	35-11 ka	(1) 35-16.2 ka: greater aridity (or selective preservation) decreased both local vegetation and rodent activity and regional snowpack and recharge; (2) 16.200-10.5 ka: midden floras contain perennial C3 steppe grasses (Stipa chrysophylla, Nasella arcuata, and Anatherostipa venusta), summer-flowering C4 perennial grasses (Enneapogon desvauxii and Pappophorum sp.), C4 annual grasses (Munroa decumbe…		uncontinuous	Yes	Yes	14C	1	1				0	1	0	1	1	0	1	0.666667	0.666667
93		Fossil rodent middens	Vegas de Tilocalar, Salar de Atacama basins	23°47' S	68°09' W	2400	Latorre et al., 2002	Wet season precipitation	No	30-50 mm (wet sea. Dec.-Mar.)		Fecal-pellet δ13C, plant-cuticle contents of 14C dated plant macrofossils	Wetter	Wetter	16.2-15 ka : a large increase in summer rainfall on the basis of the lowering of steppe grasses by as much as 1000 m	ΔP in HS1 was ~100 mm higher than today	26-16 ka	(1) 26.7-16 ka: low grass abundance and absence of steppe and tolar taxa show arid conditions (at the very least it was intermittently dry); (2) 16.2-16 ka: pluvial phase, ~1000m lowering of steppe grasses refers to more rainfall, while δ13C (-17- -19‰) indicates C4 plant to some extent		uncontinuous	Yes	Yes	14C	2	1			35100±700 (14C)	0	1	0	2	1	0	1	1	0.666667
94	CO-3	Peat bog (meteor crater)	Colônia, Brazil	23°52' S	46°42'20'' W	900	Ledru et al., 2009		No	~1700 mm (wet sea. Oct.-Mar.)	Degraded araucaria forest (semideciduous forest)	Pollen diagram, Shannon-Wiener Indexes	No change	Direr	23-12 ka the lowest Shannon-Wiener Indexes characterize makred phase of stress for the rainforest (lack of moisture)		24-12 ka	(1) 24.5-12.5 ka: low arboreal pollen (~3-14%), while increased Araucaria and aquatics at cal. 17 ka indicates an abrupt shift to moist climatic conditions	390	780	Yes	No	14C	0	0	12430±450		24400±790	0.5	1	0.5	0	1	0.5	0	0.5	0.5
95	TU	Peatland	Curucutu, Itanhaém	23°59' S	46°44'45" W	770	Pessenda et al., 2009		Yes	2000-3000 mm	Mosaic of cloud rainforest and a subtropical grassland	Pollen diagram, δ13C	Slight wetter	Wetter	22.7-18 ka was a reduction of precipitation, after 19 ka was humid and warmer climate		23-16 ka	(1) 22.5-19 ka: a significant increase in the sedimentation rate and algal spores at 19.5-19 ka and associated erosion process indicate increasing humidity [while predominance C3 plant]; (2) 18.5-15.9 ka: a substantial increase in arboreal elements and herbs, referring to more humid and warmer climate	60	123	Yes	Yes	14C	1	1				0.487805	1	0.5	1	1	0.5	1	0.833333	0.833333
96	LDO	Soil profile	Bairro Lajeado	24°18'18'' S	48°21'54'' W	847	Saia et al., 2008		No	1200-1800 mm	Atlantic Forest	δ13C of soil organic matter, TOC, charcoal fragments	Unclear	Direr	20-16 ka a drier climate in the period		19.5-11 ka	(1) age only back to 19.5 ka, 19.5-15 ka: more open vegetation due to a mixture of C3 and C4, thus shows a drier climate relative to today (the more C3 plant)	15	150	Yes	Yes	14C	1	0				0.1	1	0.1	1	1	0.1	0	0.7	0.366667
97	ST8	Speleothem	Santana Cave	24°31'51'' S	48°43'36'' W	250	Cruz et al., 2006	Wet season precipitation	Yes	~1550 mm	Dense, tropical Atlantic rainforest	δ18O	Wetter	Wetter	Heinrich coresponds to wet event	ΔP in HS1 was ~500-750 mm higher than LGM	24-15 ka	(1) 24-20 ka: δ18O (~-5.75‰); (2) 18.5-15 ka: δ18O (~-6.75‰)	658	167	Yes	Yes	U-Th	0	0	15200±680	18740±440	23100±250	3.94012	1	4	0	1	4	0	1.66667	1.66667
98	Chaco III	Fossil rodent middens in long-dry river canyon	Quebrada del Chaco	25°24'44'' S	69°13' W	3450–3500	Maldonado et al., 2005	Wet season precipitation	No	<50 mm	Sparse Andean vegetation (>3100m)	Pollen assemblages from 17 fossil rodent middens	Wetter	Wetter	24-15 was wet period, but 17-15 was the wettest		24-14 ka	(1) 24-17 ka: more winter precipitation; (2) 17-14 ka: more precipitation in both seasons		uncontinuous	Yes	Yes	14C	2	0				0	1	0	2	1	0	1	1	0.666667
99	Chaco I	Fossil rodent middens in long-dry river canyon	Quebrada del Chaco	25°26'11'' S	69°27'04'' W	2670–2800	Maldonado et al., 2005	Wet season precipitation	No	<50 mm	Patches of annuals (down to 2500m)	Pollen assemblages from 14 fossil rodent middens	Wetter	Wetter	24-15 was wet period, but 17-15 was the wettest		24-14 ka	(1) 24-17 ka: more winter precipitation; (2) 17-14 ka: more precipitation in both seasons		uncontinuous	Yes	Yes	14C	1	2				0	1	0	1	1	0	2	0.666667	1
100		Sediment core from 'beach-ridge valley'	Volta Velha	26°04' S	48°38' W	5	Behling and Negelle, 2001	Annual precipitation	No	~2000 mm	Tropical Atlantic rainforest	Pollen diagram	No change	Direr	27-14 14C ka the annual precipitation may have been about 500 mm lower than the present-day	ΔP in HS1/LGM was ~500 mm lower than today	26-12 14C ka	(1) 27.5-14.5 14C ka: widespread grassland 'campos' and an almost complete absence of tropical trees (such as Alchornea, Moraceae, and Arecaceae); (2) 15-12.5 14C ka: a probable haitus, while an expansion of tropical shrubs and trees [i.e. Symplocos and Ilex] due to a warmer climate	58	576	No	Yes	14C	0	0	12330±70 (14C)		25650±170 (14C)	0.100694	0	0.1	0	0	0.1	0	0.0333333	0.0333333
101	BT2	Speleothem	Botuverá cave	27°13'24'' S	49°09'20'' W	230	Cruz et al., 2005	Wet season precipitation	Yes	~1750 mm	Dense, tropical Atlantic rainforest	δ18O, δ13C and growth rate	Wetter	Wetter	Heinrich coresponds to wet event	ΔP in HS1 was ~750-1000 mm higher than LGM	25-15 ka	(1) 23-19 ka: δ18O (~-3.25‰); (2) 18.5-15 ka: δ18O (~-4.5‰), also significant decrease of Mg/Ca and Sr/Ca ratios	700	70	Yes	Yes	U-Th	0	0	14600±260	18600±630	23390±320	10	1	10	0	1	10	0	3.66667	3.66667
102	Arg.D4	Palaeosol-sediment in flooded small basin	Oberá, Misiones	27°23'35'' S	55°31'52'' W	330	Zech et al., 2009b		No	1700 mm	Mesophytic sbtropical forest with large proportions of evengreen species	Elements, Corg, N,HI,OI, δ13Corg, n-alkanes andcompound-specific δ13C analysesof biomarkers	Wetter	Wetter	40-20 (?) ka, a dry phase, 20 (?) -11 ka a wet phase		40-15 ka	(1) 20 (?)-19 ka: C3 plant, relatively degraded OM [grassland]; (2) 18-15 ka: C3 plant but better preserved OM, forests expansion ~16 ka (as decreasing nC31/nC27 ratios) [grass–tree savannah], due likely to increased rainfall	90	450	Yes	Yes	14C	1	1				0.2	1	0.2	1	1	0.2	1	0.733333	0.733333
103	SBV	Peat bog	Serra da Boa Vista	27°42' S	49°09' W	1160	Behling et al., 1995		No	~1400-1800 mm	Grassland (campos zone) with Araucaria forest	Pollen diagram	Unclear	Direr	14-10 14C ka can be described as cold and relatively dry		14-10 14C ka	(1) age back to 14 14C ka, 14-12 14C ka: a relatively dry climate (by Poaceae (~60%), Cyperaceae (10%) and Asteraceae (10%), Araucaria (~5%) indicate lower precipitation than today	38	140	No	Yes	14C	2	0				0.271429	0	0.3	2	0	0.3	0	0.766667	0.1
104	CDS	Peat bog	Cambará do Sul	29°03'09'' S	50°06'04'' W		Behling et al., 2004	Annual precipitation	No	2000-2500 mm	Mosaic of Araucaria forests and patches of Campos (grassland)	Pollen diagram and charcoal	Unclear	Direr	Initially the site was a permanent shallow lake which became seasonally dry after 26900 14C yr BP. Seasonal climate with a long annual dry period prevailed until the late Holocene.		28-9 14C ka	(1) 28-10 ka (14C): high concentration in campos group (87-97%), low Poaceae	190	212	Yes	No	14C	0	0	9967±91 (14C)		28208±281 (14C)	0.896226	1	0.9	0	1	0.9	0	0.633333	0.633333
105	RdC	Peat bog	Rincão das Cabritas	29°28'35'' S	50°34'22'' W	895	Jeske-Pieruschka et al., 2012		No	~2500 mm	Mosaics of Campos-Araucaria forest	Pollen diagram and charcoal	Unclear	Direr	The continuous presence of grassland vegetation (Campos) throughout the glacial period reflects cold and markedly drier climatic conditions than today		16.5-15 ka	(1) age back to 16.5 ka, (2) 16.5-14.9 ka: high percentages (82–92%) of Campos taxa, primarily Poaceae (44–67%), Cyperaceae (<4%), Plantago (<11%), Apiaceae (<9%), Eryngium type (<10%) and Asteraceae (<19%)	70	281	Yes	Yes	14C	1	0				0.24911	1	0.3	1	1	0.3	0	0.766667	0.433333
106	LDC	Lake sediment	Lagoa da Cachoeira	6°21'18'' S	50°23'35'' W	705	Hermanowski et al., 2015	Rainfall seasonality (?)	No	~1800 mm (dry sea. Jun.-Oct.)	Mosaic of edaphic dense shrubby and open shrub-bush savanna	Pollen diagram and charcoal	No change	Direr	26.2 to 15 ka: the occurrence of the semi-aquatic Isoëtes refers to a lower lake level until the beginning of the Holocene, indicating dry climatic conditions		26-15 ka	(1) 26-19 ka: no charcoal, Poaceae, Spermacoce (max. 40 %), Amaranthaceae (incl. Chenopodiaceae; max. 16 %) and Asteraceae (max. 12 %); (2) 19-15 ka: savanna taxa are dominant, Amaranthaceae(incl. Chenopodiaceae), Asteraceae, Borreria and Poaceae, which latter dominate the pollen spectra (30 %), Cyperaceae pollen is frequently present (12 %)	200	200	Yes	Yes	14C	1	0		17675	26049	1	1	1	1	1	1	0	1	0.666667
107		Peat bog	Serra do Tabuleiro	27°53'48.46'' S	48°52'5.33'' W	860	Jeske-Pieruschka et al., 2013		No	1600-1800 mm	Campos (subtropical grassland) with some patches of Araucaria forest on the highlands and Atlantic rainforest growing in the lowlands and on the slopes.	Pollen diagram and charcoal	No change	Direr	a treeless landscape continues to dominate under a cold and dry climate throughout the last glacial period until 13470 cal.		23-12.5 ka	(1) 40-18 ka: high percentages of NAP (69–90 %) and minor proportions of AP (6–22 %); (2) 18-9 ka: the percentages of NAP increase slightly (84–90 %), while the proportions of AP show a decreasing trend (6–17 %)	83	169	Yes	Yes	14C	1	1				0.491124	1	0.5	1	1	0.5	1	0.833333	0.833333
Luminescence dating: optically stimulated luminescence (OSL) or/and thermoluminescence (TL)
References
Absy M.L., et al. 1991. Mise en évidence de quatre phases d’ouverture de la forêt dense dans le sud-est de l’Amazonie au cours des 60000 desnières années. Première comparaison avec d’autres régions tropicales. Compt Rend Acad des Sci Paris, SII 312, 673-678.
Argollo & Mourguiart. 2000. Late Quaternary climate history of the Bolivian Altiplano. Quaternary International 72, 37-51
Auler A.S., et al. 2006. U-series dating and taphonomy of Quaternary vertebrates from Brazilian caves. Palaeogeography, Palaeoclimatology, Palaeoecology 240, 508–522
Baker P.A., et al. 2001a. The history of South American tropical precipitation for the past 25000 years. Science 291, 640-643.
Baker P.A., et al. 2001b. Tropical climate changes at millennial and orbital timescales on the Bolivian Altiplano. Nature 409, 698-701
Behling & Negrelle. 2001. Tropical Rain Forest and Climate Dynamics of the Atlantic Lowland, Southern Brazil, during the Late Quaternary. Quaternary Research 56, 383–389
Behling H. & Hooghiemstra H. 1999. Environmental history of the Colombian savannas of the Llanos Orientales since the Last Glacial Maximum from lake records El Pinal and Carimagua. Journal of Paleolimnology 21: 461–476
Behling H. 1997. Late Quaternary vegetation, climate and fire history from the tropical mountain region of Morro de Itapeva, SE Brazil. Palaeogeography, Palaeoclimatology, Palaeoecology 129, 407-422
Behling H., et al. 1995. Investigations into the Late Pleistocene and Holocene history of vegetation and climate in Santa Catarina (S Brazil). Veget Hist Archaeobot 4,127-152
Behling H., et al. 2004. Late Quaternary Araucaria forest, grassland (Campos), fire and climate dynamics, studied by high-resolution pollen, charcoal and multivariate analysis of the Cambará do Sul core in southern Brazil. Palaeogeography, Palaeoclimatology, Palaeoecology 203(3-4), 277-297
Betancourt J.L., et al. 2000. A 22,000-Year Record of Monsoonal Precipitation from Northern Chile's Atacama Desert. Science 289, 1542-1546
Blard P.-H., et al. 2009. Late local glacial maximum in the Central Altiplano triggered by cold and locally-wet conditions during the paleolake Tauca episode (17–15 ka, Heinrich 1). Quaternary Science Reviews 28, 3414-3427
Blard P.-H., et al. 2011. Lake highstands on the Altiplano (Tropical Andes) contemporaneous with Heinrich 1 and the Younger Dryas: new insights from 14C, U–Th dating and δ18O of carbonates. Quaternary Science Reviews 30, 3973-3989
Bobst A.L., et al. 2001. A 106 ka paleoclimate record from the Salar de Atacama, Northern Chile. Palaeogeography, Palaeoclimatology, Palaeoecology 173, 21-42
Brunschön & Behling 2009. Late Quaternary vegetation, fire and climate history reconstructed from two cores at Cerro Toledo, Podocarpus National Park, southeastern Ecuadorian Andes. Quaternary Research 72, 388-399
Burbridge, R.E., et al. 2004. Fifty-thousand-year vegetation and climate history of Noel Kempff Mercado National Park, Bolivian Amazon. Quaternary Research 61, 215–230.
Bush M.B. and Colinvaux P.A. 1990. A pollen record of a complete glacial cycle from lowland Panama. Journal of Vegetation Science 1: 105-118
Bush M.B., et al. 2004a. Amazonian paleoecological histories: one hill, three watersheds. Palaeogeography, Palaeoclimatology, Palaeoecology 214, 359–393
Bush M.B., et al. 2004b. 48,000 Years of Climate and Forest Change in a Biodiversity Hot Spot. Science 303, 827-829
Carneiro-Filho A., et al. 2002. Amazonian Paleodunes Provide Evidence for Drier Climate Phases during the Late Pleistocene–Holocene. Quaternary Research 58, 205–209
Cheng H., et al. 2013. Climate change patterns in Amazonia and biodiversity. Nature Communications 4, doi:10.1038/ncomms2415
Clayton, J. D. and Clapperton, C. M. 1997. Broad synchrony of a Late-glacial glacier advance and the highstand of palaeolake Tauca in the Bolivian Altiplano. J. Quaternary Sci., 12, 169–182.
Cohen M.C.L., et al. 2014. Late Pleistocene glacial forest of Humaitá—Western Amazonia. Palaeogeography, Palaeoclimatology, Palaeoecology 415, 37-47.
Colinvaux P.A., et al. 1996. A Long Pollen Record from Lowland Amazonia: Forest and Cooling in Glacial Times. Science 274(5284), 85-88
Colinvaux P.A., et al. 2001. A paradigm to be discarded: geological and paleoecological data falsify the Haffer & Prance refuge hypothesis of Amazonian speciatio, N. Amazoniana, 16, 609–646.
Cordeiro R.C., et al. 2011. Biogeochemical indicators of environmental changes from 50 Ka to 10 Ka in a humid region of the Brazilian Amazon. Palaeogeography, Palaeoclimatology, Palaeoecology 299, 426–436
Cordeiro R.C., et al. 2014. Palaeofires in Amazon: Interplay between land use change and palaeoclimatic events. Palaeogeography, Palaeoclimatology, Palaeoecology 415, 137-151
Cruz F.Jr., et al. 2005. Insolation-driven changes in atmospheric circulation over the past 116000 years in subtropical Brazil. Nature 434, 63-66
Cruz F.Jr., et al. 2006. Reconstruction of regional atmospheric circulation features during the late Pleistocene in subtropical Brazil from oxygen isotope composition of speleothems. Earth and Planetary Science Letters 248, 495–507
Cruz F.Jr., et al. 2009. Orbitally driven east–west antiphasing of South American precipitation. Nature Geoscience 2, 210-214
Dantas M.A.T., et al. 2013. Paleoecology and radiocarbon dating of the Pleistocene megafauna of the Brazilian Intertropical Region. Quaternary Research 79, 61–65
Freitas H.A., et al. 2001. Late Quaternary Vegetation Dynamics in the Southern Amazon Basin Inferred from Carbon Isotopes in Soil Organic Matter. Quaternary Research 55, 39–46
Fritz S.C., et al. 2007. Quaternary glaciation and hydrologic variation in the South American tropics as reconstructed from the Lake Titicaca drilling project. Quaternary Research 68, 410–420
Gayo E.M., et al. 2012. Late Quaternary hydrological and ecological changes in the hyperarid core of the northern Atacama Desert (~21°S). Earth-Science Reviews 113, 120–140
Grosjean M. 1994. Paleohydrology of the laguna Lejía (north Chilean Altiplano) and climatic implications for lateglacial times. Palaeogeography, Palaeoclimatology, Palaeoecology 109, 89-100
Grosjean M., et al. 2001. A 22,000 14C year BP sediment and pollen record of climate change from Laguna Miscanti ž238S/ , northern Chile. Global and Planetary Change 28, 35–51
Hall S.R., et al. 2009. Geochronology of Quaternary glaciations from the tropical Cordillera Huayhuash, Peru. Quaternary Science Reviews 28, 2991–3009
Hansen B.C.S., et al. 1984. Pollen studies in the Junín area, central Peruvian Andes. Geological Society of America Bulletin, 95, 1454-1465
Hansen B.C.S., et al. 2003. Late-glacial and Holocene vegetational history from two sites in the western Cordillera of southwestern Ecuador. Palaeogeography, Palaeoclimatology, Palaeoecology 194, 79-108
Heine K. and Heine J. T. 1996. Late Glacial Climatic Fluctuations in Ecuador: Glacier Retreat during Younger Dryas Time. Arctic and Alpine Research, 28, 496-501
Helmens K.F., et al. 1996. Warming at 18,000 yr B.P. in the Tropical Andes. Quaternary Research 45, 289–299
Hermanowski B., et al. 2012. Environmental changes in southeastern Amazonia during the last 25,000 yr revealed from a paleoecological record. Quaternary Research 77, 138–148
Hermanowski et al. 2015. Possible linkages of palaeofires in southeast Amazonia to a changing climate since the Last Glacial Maximum. Veget Hist Archaeobot 24, 279–292.
Hillyer R., et al. 2009. A 24700-yr paleolimnological history from the Peruvian Andes. Quaternary Research 71, 71–82
Jacob J., et al. 2004. Major environmental changes recorded by lacustrine sedimentary organic matter since the last glacial maximum near the equator (Lagoa do Caçó, NE Brazil). Palaeogeography, Palaeoclimatology, Palaeoecology 205 (2004) 183– 197
Jacob J., et al. 2007. Paleohydrological changes during the last deglaciation in Northern Brazil. Quaternary Science Reviews 26 (2007) 1004–1015
Jeske-Pieruschka et al. 2012. Palaeoenvironmental history of the São Francisco de Paula region in southern Brazil during the late Quaternary inferred from the Rincão das Cabritas core. The Holocene 22(11) 1251–1262.
Jeske-Pieruschka et al., 2013. New insights into vegetation, climate and fire history of southern Brazil revealed by a 40,000 year environmental record from the State Park Serra do Tabuleiro. Veget Hist Archaeobot 22, 299–314.
Kanner L.C., et al. 2012. High-Latitude Forcing of the South American Summer Monsoon during the Last Glacial. Science 335, 570-573
Kull C., et al. 2003. Evidence of an LGM cooling in NW-Argentina (221S) derived from a glacier climate model. Quaternary International 108, 3–11
Kull C., et al. 2008. Late Pleistocene glaciation in the Central Andes: Temperature versus humidity control — A case study from the eastern Bolivian Andes (17°S) and regional synthesis. Global and Planetary Change 60, 148–164
Latorre C., et al. 2002. Vegetation invasions into absolute desert: A 45 000 yr rodent midden record from the Calama–Salar de Atacama basins, northern Chile (lat 228–248S). GSA Bulletin 114, 349-366.
Latorre C., et al. 2006. Late Quaternary vegetation and climate history of a perennial river canyon in the Río Salado basin (22°S) of Northern Chile. Quaternary Research 65, 450–466
Latrubesse E.M. and Franzinelli E. 2005. The late Quaternary evolution of the Negro River, Amazon, Brazil: Implications for island and floodplain formation in large anabranching tropical systems. Geomorphology 70, 372– 397
Latrubesse E.M., et al. 2012. Late Quaternary megafans, fans and fluvio-aeolian interactions in the Bolivian Chaco, Tropical South America. Palaeogeography, Palaeoclimatology, Palaeoecology 356–357, 75–88
Ledru A., et al. 2006. Millenial-scale climatic and vegetation changes in a northern Cerrado (Northeast, Brazil) since the Last Glacial Maximum. Quaternary Science Reviews 25, 1110–1126
Ledru M.P., et al. 1996. The last 50,000 years in the Neotropics (Southern Brazil): evolution of vegetation and climate. Palaeogeography, Palaeoclimatology, Palaeoecology 123, 239-257
Ledru M.P., et al. 2009. Related changes in biodiversity, insolation and climate in the Atlantic rainforest since the last interglacial. Palaeogeography, Palaeoclimatology, Palaeoecology 271, 140–152
Londoño A.C., et al. 2012. Episodic eolian deposition in the past ca. 50,000 years in the Alto Ilo dune field, southern Peru. Palaeogeography, Palaeoclimatology, Palaeoecology 346-347, 12–24
Maldonado A., et al. 2005. Pollen analyses from a 50 000-yr rodent midden series in the southern Atacama Desert (25 300 S). J. Quaternary Sci., 20, 493–507.
May J.H., et al. 2008. Late Quaternary paleosol–sediment-sequences and landscape evolution along the Andean piedmont, Bolivian Chaco. Geomorphology 98, 34–54
May J.H., et al. 2011. Reconstruction of a complex late Quaternary glacial landscape in the Cordillera de Cochabamba (Bolivia) based on a morphostratigraphic and multiple dating approach. Quaternary Research 76, 106–118
Mayle F.E., et al. 2000. Millennial-Scale Dynamics of Southern Amazonian Rain Forests. Science 290, 2291-2294.
Mosblech N.A.S., et al. 2012. North Atlantic forcing of Amazonian precipitation during the last ice age. Nature Geoscience 5, 817–820
Mourguiart & Ledru. 2003. Last Glacial Maximum in an Andean cloud forest environment (Eastern Cordillera, Bolivia). Geology 31, 195–198
Niemann H. and Behling, H. 2008. Late Quaternary vegetation, climate and fire dynamics inferred from the El Tiro record in the southeastern Ecuadorian Andes. J. Quaternary Sci., 23, 203–212
Paduano G.M., et al. 2003. A vegetation and fire history of Lake Titicaca since the Last Glacial Maximum. Palaeogeography, Palaeoclimatology, Palaeoecology 194, 259-279
Pessenda L.C.R., et al. 2009. The evolution of a tropical rainforest/grassland mosaic in southeastern Brazil since 28000 14C yr BP based on carbon isotopes and pollen records. Quaternary Research 71, 437–452
Piperno D.R., et al. 1991. Paleoecological Perspectives on Human Adaptation in Central Panama. I. The Pleistocene. Geoarchaeology, 6(3), 201-226
Placzek C., et al. 2006. Geochronology and stratigraphy of late Pleistocene lake cycles on the southern Bolivian Altiplano: Implications for causes of tropical climate change. Geological Society of America Bulletin 118, 515-532
Rossetti D.F., et al. 2004. Reconstructing habitats in central Amazonia using megafauna, sedimentology, radiocarbon, and isotope analyses. Quaternary Research 61, 289– 300
Rossetti D.F., et al. 2012. A Late Pleistocene–Holocene wetland megafan in the Brazilian Amazonia. Sedimentary Geology 282, 276–293
Saia S.E.M.G., et al. 2008. Last glacial maximum (LGM) vegetation changes in the Atlantic Forest, southeastern Brazil. Quaternary International 184, 195–201
Salgado-Labouriau M.L., et al. 1997. Late Quaternary vegetational and climatic changes in cerrado and palm swamp from Central Brazil. Palaeogeography, Palaeocliinatology, Palaeoecology 128, 215-226
Salgado-Labouriau M.L., et al. 1998. A dry climatic event during the late Quaternary of tropical Brazil. Review of Palaeobotany and Palynology 99, 115 129
Seltzer G., et al. 2000. Isotopic evidence for late Quaternary climatic change in tropical South America. Geology 28, 35–38
Seltzer G.O. 1992. Late Quaternary glaciation of the Cordillera Real, Bolivia. Journal of Quaternary Science 7, 87-98.
Sifeddine A., et al. 2001. Variations of the Amazonian rainforest environment a sedimentological record covering 30,000 years. Palaeogeography, Palaeoclimatology, Palaeoecology, 168, 221-236
Sifeddine M.P., et al. 2003. A 21 000 cal years paleoclimatic record from Caçó Lake, northern Brazil: evidence from sedimentary and pollen analyses. Palaeogeography, Palaeoclimatology, Palaeoecology 189, 25-34
Steffen D., et al. 2009. Drainage basin response to climate change in the Pisco valley, Peru. Geology 37, 491-494.
Sylvestre F., et al. 1999. Lake-Level Chronology on the Southern Bolivian Altiplano (18°–23°S) during Late-Glacial Time and the Early Holocene. Quaternary Research 51, 54–66
Tapia P.M., et al. 2003. A Late Quaternary diatom record of tropical climatic history from Lake Titicaca (Peru and Bolivia). Palaeogeography, Palaeoclimatology, Palaeoecology 194, 139-164
Teeuw R.M. and Rhodes E.J. 2004. Aeolian activity in northern Amazonia: optical dating of Late Pleistocene and Holocene palaeodunes. J. Quaternary Sci., 19, 49–54.
Thompson L.G., et al. 1995. Late Glacial Stage and Holocene Tropical Ice Core Records from Huascarán, Peru. Science, 269, 46-50
Thompson L.G., et al. 1998. A 25,000-Year Tropical Climate History from Bolivian Ice Cores. Science 282, 1858-1864
Thouret J.C., et al. 1996. Paleoenvironmental Changes and Glacial Stades of the Last 50,000 Years in the Cordillera Central, Colombia. Quaternary Research 46, 1–18
Turcq B., et al. 1997. Paleohydrology and paleoclimate of the past 33,000 years at the Tamanduá river, central Brazil. Quaternary Research 47, 284-294
Valente & Latrubesse. 2012. Fluvial archive of peculiar avulsive fluvial patterns in the largest Quaternary intracratonic basin of tropical South America: The Bananal Basin, Central-Brazil. Palaeogeography, Palaeoclimatology, Palaeoecology 356–357, 62–74
Van der Hammen & Absy. 1994. Amazonia during the last glacial. Palaeogeography, Palaeoclimatology, Palaeoecology 109, 247-261
Van der Hammen and Hooghiemstra, 2000. Neogene and Quaternary history of vegetation, climate, and plant diversity in Amazonia. Quaternary Science Reviews, 19, 725–742
Van der Hammen T. and H. Hooghiemstra. 2003. Interglacial-glacial Fuquene-3 pollen record from Colombia: An Eemian to Holocene climate record, Global Planet. Change, 36(3), 181 – 199.
Van Der Hammen T., et al. 1992. Late quaternary of the middle Caquetá River area (Colombian Amazonia). Journal of Quaternary Science, 7, 45-55
Van Geel B. and Van der Hammen T. 1973. Upper Quaternary vegetational and climatic sequence of the Fuquene area (Eastern Cordillera, Colombia). Palaeogeogr., Palaeoclimatol., Palaeoecol., 14: 9-92.
Vélez M.I., et al. 2003. Pollen- and diatom based environmental history since the Last Glacial Maximum from the Andean core Fúquene-7, Colombia. J. Quaternary Sci., 18,17–30.
Vélez M.I., et al. 2006. Late Glacial and Holocene environmental and climatic changes from a limnological transect through Colombia, northern South America. Palaeogeography, Palaeoclimatology, Palaeoecology 234, 81– 96
Wang X., et al. 2004. Wet periods in northeastern Brazil over the past 210 kyr linked to distant climate anomalies. Nature 432, 740-743
Weng C., et al. 2006. Deglaciation and Holocene climate change in the western Peruvian Andes. Quaternary Research 66, 87–96
Whitney B.S., et al. 2011. A 45 kyr palaeoclimate record from the lowland interior of tropical South America. Palaeogeography, Palaeoclimatology, Palaeoecology 307, 177–192
Wille M., et al. 2000. Paleoenvironmental history of the Popayán area since 27 000 yr BP at Timbio, Southern Colombia. Review of Palaeobotany and Palynology 109, 45–63
Wille M., et al. 2001. Environmental change in the Colombian subandean forest belt from 8 pollen records: the last 50 kyr. Veget Hist Archaeobot 10:61-77
Williams J.J., et al. 2011. Vegetation, climate and fire in the eastern Andes (Bolivia) during the last 18000 years. Palaeogeography, Palaeoclimatology, Palaeoecology 312, 115–126
Zani H., et al. 2012. Influence of landscape evolution on the distribution of floristic patterns in northern Amazonia revealed by δ13C data. Journal of Quaternary Science 27(8), 854–864
Zech J., et al. 2009a. Glacier and climate reconstruction at Tres Lagunas, NW Argentina, based on 10Be surface exposure dating and lake sediment analyses. Palaeogeography, Palaeoclimatology, Palaeoecology 284, 180–190
Zech M., et al. 2009b. Late Quaternary environmental changes in Misiones, subtropical NE Argentina, deduced from multi-proxy geochemical analyses in a palaeosol-sediment sequence. Quaternary International 196, 121–136
Zech R., et al. 2007. LGM and Late Glacial glacier advances in the Cordillera Real and Cochabamba (Bolivia) deduced from 10Be surface exposure dating. Clim. Past, 3, 623–635

## Sheet: Table S2
Table S2. The reconstructed sea surface temperature (SST) over the eastern equatorial Pacific
Core ID	Longitude	Latitude	Water Depth (m)	Approach	Species	SST (°C) HS1 mean	SST (°C) LGM mean	Difference (HS1-LGM)	Reference
MD02-2529	-84.1	8.2	1619	UK'37		26.1818	26.0923	0.0895105	Leduc et al., 2007
ME0005A-43JC	-83.6	7.9	1368	Mg/Ca	G. ruber	25.0471	24.1205	0.926643	Benway et al., 2006
CD38-17P	-90.4256	-1.6	2580	Mg/Ca	G. ruber	21.6868	20.3353	1.35148	Sadekov et al., 2013
ODP1240	-86.4626	0.02185	2921	Mg/Ca	G. ruber			0.5-1.0	Pena et al., 2008
ODP1242	-83.607	7.85583	1364	Mg/Ca	G. ruber	25.0442	24.0469	0.934167	Benway et al., 2006
TR163-19P	-90.9517	2.25833	2348	UK'37		23.985	23.99	-0.005	Dubois et al., 2011
TR163-22	-92.4	0.5	2830	Mg/Ca	G. ruber (white)	23.6615	22.3955	1.26608	Lea et al., 2006
V19-27	-82.0667	-0.466667	1373	UK'37		24.2911	24.495	-0.203951	Koutavas et al., 2008
V21-30	-89.7	-1.2	617	UK'37		23.6514	23.5401	0.111237	Koutavas et al., 2008
V21-30	-89.7	-1.2	617	Mg/Ca	G. Sacculifer	22.2986	21.232	1.06657	Koutavas et al., 2002
ME0005A-27JC	-82.7867	-1.85333	2203	UK'37		22.3042	22.9025	-0.598333	Dubois et al., 2011
V19-28	-84.7	-2.4	2720	UK'37		22.0967	21.5206	0.576162	Koutavas et al., 2008
V19-30	-83.5167	-3.38333	3091	UK'37		20.5127	20.8175	-0.30477	Koutavas et al., 2008
KNR195-5 CDH26	-81.3087	-3.986	1023	UK'37		20.4998	20.7812	-0.281394	Bova et al., 2015
Note that we averaged the SST within HS1 and LGM intervals based on the original age model of each sediment core
Reference
Benway, H.M., et al. 2006. Eastern Pacific warm pool paleosalinity and climate variability: 0-30 kyr. Paleoceanography 21, doi:10.1029/2005PA001208.
Bova et al., 2015. Links between eastern equatorial Pacific stratification and atmospheric CO2 rise during the last deglaciation. Paleoceanography 30(11), 1407–1424
Dubois et al., 2011. Millennial-scale variations in hydrography and biogeochemistry in the Eastern Equatorial Pacific over the last 100 kyr. Quaternary Science Reviews 30, 210-223.
Kienast, M., et al. 2006. Eastern Pacific cooling and Atlantic overturning circulation during the last deglaciation. Nature 443, 846-849.
Koutavas, A., Sachs J.P. 2008. Northern timing of deglaciation in the eastern equatorial Pacific from alkenone paleothermometry. Paleoceanography 23(PA4205).
Koutavas, et al. 2002. El Niño-Like Pattern in Ice Age Tropical Pacific Sea Surface Temperature. Science 297, 226-230.
Lea, D. W. et al. 2006. Paleoclimate history of Galápagos surface waters over the last 135,000 yr. Quaternary Science Reviews 25, 1152-1167.
Leduc, G. et al. 2007. Moisture transport across Central America as a positive feedback on abrupt climatic changes. Nature 445, 908-911.
Pena, L.D., et al. 2008. El Niño-Southern Oscillation-like variability during glacial terminations and interlatitudinal teleconnections. Paleoceanography 23, PA3101.
Sadekov, A.Y., et al., 2013. Palaeoclimate reconstructions reveal a strong link between El Niño-Southern Oscillation and Tropical Pacific mean state. Nature Commun. doi:10.1038/ncomms3692
